# Supplementary material for: Activity-dependent COX-2 proteolysis modulates aerobic respiration and proliferation in a prostaglandin-independent manner
Source: iScience. 2024 Nov 17;27(12):111403. doi: 10.1016/j.isci.2024.111403 (PMC11647142; doi:10.1016/j.isci.2024.111403)
Supplement: Table S1. Genes with a significant increase in expression in CT1-compared to CT2-expressing cells, related to — Figure 5 [file mmc2.xlsx]

## Sheet: Table S1
Table S1: Genes with a significant increase in expression in CT1- compared to CT2-expressing cells, related to Figure 5.
ENSG00000003137
ENSG00000004478
ENSG00000004779
ENSG00000005075
ENSG00000005339
ENSG00000006007
ENSG00000006015
ENSG00000006016
ENSG00000006611
ENSG00000006712
ENSG00000007080
ENSG00000007350
ENSG00000007392
ENSG00000007520
ENSG00000008018
ENSG00000008441
ENSG00000008735
ENSG00000009694
ENSG00000010030
ENSG00000010219
ENSG00000010361
ENSG00000011332
ENSG00000011405
ENSG00000012061
ENSG00000013275
ENSG00000015475
ENSG00000018610
ENSG00000019995
ENSG00000020633
ENSG00000021574
ENSG00000022267
ENSG00000023191
ENSG00000025770
ENSG00000031823
ENSG00000037241
ENSG00000037965
ENSG00000039523
ENSG00000042753
ENSG00000043355
ENSG00000051180
ENSG00000051523
ENSG00000052850
ENSG00000053372
ENSG00000054148
ENSG00000054598
ENSG00000054983
ENSG00000057252
ENSG00000059122
ENSG00000060762
ENSG00000063176
ENSG00000063177
ENSG00000063245
ENSG00000063854
ENSG00000064195
ENSG00000065054
ENSG00000065057
ENSG00000065154
ENSG00000065518
ENSG00000065989
ENSG00000066379
ENSG00000067113
ENSG00000067225
ENSG00000067840
ENSG00000068078
ENSG00000068383
ENSG00000069011
ENSG00000069849
ENSG00000070010
ENSG00000070423
ENSG00000070814
ENSG00000071626
ENSG00000071655
ENSG00000074071
ENSG00000074590
ENSG00000074800
ENSG00000074842
ENSG00000075043
ENSG00000076108
ENSG00000077348
ENSG00000079257
ENSG00000079432
ENSG00000079462
ENSG00000082515
ENSG00000083844
ENSG00000083845
ENSG00000084444
ENSG00000084774
ENSG00000085231
ENSG00000085644
ENSG00000085871
ENSG00000086504
ENSG00000087086
ENSG00000087088
ENSG00000087191
ENSG00000087842
ENSG00000088038
ENSG00000088247
ENSG00000088832
ENSG00000088986
ENSG00000089327
ENSG00000090905
ENSG00000092199
ENSG00000092439
ENSG00000092445
ENSG00000092841
ENSG00000093010
ENSG00000094914
ENSG00000095380
ENSG00000095739
ENSG00000095906
ENSG00000097021
ENSG00000099194
ENSG00000099341
ENSG00000099385
ENSG00000099624
ENSG00000099795
ENSG00000099800
ENSG00000099804
ENSG00000099817
ENSG00000099901
ENSG00000100138
ENSG00000100142
ENSG00000100162
ENSG00000100216
ENSG00000100294
ENSG00000100297
ENSG00000100304
ENSG00000100319
ENSG00000100360
ENSG00000100376
ENSG00000100387
ENSG00000100401
ENSG00000100442
ENSG00000100473
ENSG00000100632
ENSG00000100749
ENSG00000100813
ENSG00000100867
ENSG00000100908
ENSG00000100911
ENSG00000101144
ENSG00000101187
ENSG00000101210
ENSG00000101220
ENSG00000101361
ENSG00000101363
ENSG00000101365
ENSG00000101473
ENSG00000102054
ENSG00000102265
ENSG00000102452
ENSG00000102743
ENSG00000102882
ENSG00000103067
ENSG00000103152
ENSG00000103254
ENSG00000103257
ENSG00000103260
ENSG00000103266
ENSG00000103274
ENSG00000103363
ENSG00000103495
ENSG00000103496
ENSG00000103502
ENSG00000103549
ENSG00000104147
ENSG00000104177
ENSG00000104267
ENSG00000104825
ENSG00000104852
ENSG00000104853
ENSG00000104903
ENSG00000104904
ENSG00000104964
ENSG00000104979
ENSG00000105011
ENSG00000105048
ENSG00000105185
ENSG00000105193
ENSG00000105197
ENSG00000105202
ENSG00000105220
ENSG00000105254
ENSG00000105258
ENSG00000105281
ENSG00000105364
ENSG00000105372
ENSG00000105379
ENSG00000105401
ENSG00000105404
ENSG00000105447
ENSG00000105518
ENSG00000105538
ENSG00000105655
ENSG00000105669
ENSG00000105676
ENSG00000105677
ENSG00000105696
ENSG00000105722
ENSG00000105723
ENSG00000106028
ENSG00000106153
ENSG00000106636
ENSG00000107223
ENSG00000107485
ENSG00000107562
ENSG00000107581
ENSG00000107669
ENSG00000107672
ENSG00000107731
ENSG00000107938
ENSG00000108010
ENSG00000108055
ENSG00000108107
ENSG00000108506
ENSG00000108511
ENSG00000108518
ENSG00000108784
ENSG00000108830
ENSG00000108953
ENSG00000108961
ENSG00000109390
ENSG00000109854
ENSG00000109881
ENSG00000110651
ENSG00000110700
ENSG00000110717
ENSG00000111052
ENSG00000111231
ENSG00000111249
ENSG00000111276
ENSG00000111331
ENSG00000111639
ENSG00000111640
ENSG00000111652
ENSG00000111669
ENSG00000111674
ENSG00000111676
ENSG00000111678
ENSG00000111775
ENSG00000111906
ENSG00000112110
ENSG00000112514
ENSG00000112667
ENSG00000112759
ENSG00000112983
ENSG00000113196
ENSG00000113430
ENSG00000113790
ENSG00000114062
ENSG00000114353
ENSG00000114391
ENSG00000114767
ENSG00000114942
ENSG00000115042
ENSG00000115268
ENSG00000115286
ENSG00000115685
ENSG00000115844
ENSG00000116017
ENSG00000116035
ENSG00000116133
ENSG00000116237
ENSG00000116288
ENSG00000116649
ENSG00000117148
ENSG00000117410
ENSG00000117419
ENSG00000117448
ENSG00000117450
ENSG00000117724
ENSG00000117877
ENSG00000117906
ENSG00000118680
ENSG00000119013
ENSG00000119318
ENSG00000119321
ENSG00000119396
ENSG00000119414
ENSG00000119487
ENSG00000119547
ENSG00000119705
ENSG00000119720
ENSG00000119771
ENSG00000119777
ENSG00000119950
ENSG00000119953
ENSG00000120149
ENSG00000120699
ENSG00000120896
ENSG00000122026
ENSG00000122034
ENSG00000122140
ENSG00000122257
ENSG00000122490
ENSG00000122592
ENSG00000122873
ENSG00000123106
ENSG00000123131
ENSG00000123144
ENSG00000123178
ENSG00000123353
ENSG00000124172
ENSG00000124193
ENSG00000124225
ENSG00000124302
ENSG00000124562
ENSG00000124635
ENSG00000124733
ENSG00000124802
ENSG00000125148
ENSG00000125304
ENSG00000125356
ENSG00000125534
ENSG00000125651
ENSG00000125656
ENSG00000125743
ENSG00000125818
ENSG00000125835
ENSG00000125845
ENSG00000125971
ENSG00000126216
ENSG00000126247
ENSG00000126249
ENSG00000126254
ENSG00000126267
ENSG00000126456
ENSG00000126524
ENSG00000126749
ENSG00000126768
ENSG00000126878
ENSG00000127252
ENSG00000127329
ENSG00000127445
ENSG00000127540
ENSG00000127554
ENSG00000127564
ENSG00000127586
ENSG00000127616
ENSG00000127774
ENSG00000127884
ENSG00000128185
ENSG00000128309
ENSG00000128311
ENSG00000128463
ENSG00000128510
ENSG00000128564
ENSG00000128626
ENSG00000128918
ENSG00000128951
ENSG00000128989
ENSG00000129038
ENSG00000129244
ENSG00000129255
ENSG00000129353
ENSG00000129559
ENSG00000129625
ENSG00000129991
ENSG00000130021
ENSG00000130204
ENSG00000130244
ENSG00000130255
ENSG00000130303
ENSG00000130312
ENSG00000130313
ENSG00000130332
ENSG00000130402
ENSG00000130511
ENSG00000130520
ENSG00000130522
ENSG00000130558
ENSG00000130635
ENSG00000130643
ENSG00000130707
ENSG00000130723
ENSG00000130724
ENSG00000130725
ENSG00000130726
ENSG00000130731
ENSG00000130770
ENSG00000130811
ENSG00000131094
ENSG00000131143
ENSG00000131149
ENSG00000131174
ENSG00000131495
ENSG00000131773
ENSG00000131848
ENSG00000132199
ENSG00000132205
ENSG00000132286
ENSG00000132394
ENSG00000132432
ENSG00000132507
ENSG00000132661
ENSG00000132792
ENSG00000132963
ENSG00000133027
ENSG00000133101
ENSG00000133112
ENSG00000133265
ENSG00000134056
ENSG00000134152
ENSG00000134153
ENSG00000134186
ENSG00000134215
ENSG00000134248
ENSG00000134287
ENSG00000134333
ENSG00000134419
ENSG00000134440
ENSG00000134874
ENSG00000134884
ENSG00000134897
ENSG00000134905
ENSG00000135333
ENSG00000135390
ENSG00000135404
ENSG00000135409
ENSG00000135441
ENSG00000135446
ENSG00000135451
ENSG00000135521
ENSG00000135624
ENSG00000135940
ENSG00000136169
ENSG00000136371
ENSG00000136425
ENSG00000136522
ENSG00000136810
ENSG00000136819
ENSG00000136930
ENSG00000136933
ENSG00000136935
ENSG00000136942
ENSG00000136950
ENSG00000137038
ENSG00000137076
ENSG00000137142
ENSG00000137154
ENSG00000137288
ENSG00000137776
ENSG00000137814
ENSG00000137845
ENSG00000138074
ENSG00000138398
ENSG00000138495
ENSG00000138604
ENSG00000138629
ENSG00000139131
ENSG00000139190
ENSG00000139233
ENSG00000139343
ENSG00000139364
ENSG00000139438
ENSG00000139546
ENSG00000139579
ENSG00000139684
ENSG00000139746
ENSG00000140044
ENSG00000140264
ENSG00000140307
ENSG00000140319
ENSG00000140365
ENSG00000140391
ENSG00000140400
ENSG00000140416
ENSG00000140497
ENSG00000140740
ENSG00000140988
ENSG00000140990
ENSG00000141349
ENSG00000141378
ENSG00000141582
ENSG00000141741
ENSG00000141759
ENSG00000141867
ENSG00000141933
ENSG00000142089
ENSG00000142168
ENSG00000142227
ENSG00000142409
ENSG00000142453
ENSG00000142534
ENSG00000142546
ENSG00000142684
ENSG00000143256
ENSG00000143320
ENSG00000143436
ENSG00000143443
ENSG00000143450
ENSG00000143590
ENSG00000143774
ENSG00000143977
ENSG00000144713
ENSG00000144867
ENSG00000145088
ENSG00000145494
ENSG00000145912
ENSG00000145990
ENSG00000146063
ENSG00000146066
ENSG00000146425
ENSG00000147180
ENSG00000147669
ENSG00000147684
ENSG00000147872
ENSG00000148290
ENSG00000148291
ENSG00000148300
ENSG00000148362
ENSG00000148411
ENSG00000148444
ENSG00000148468
ENSG00000148516
ENSG00000148700
ENSG00000148773
ENSG00000148803
ENSG00000148824
ENSG00000148834
ENSG00000148926
ENSG00000149923
ENSG00000149929
ENSG00000149932
ENSG00000150540
ENSG00000150551
ENSG00000150593
ENSG00000151287
ENSG00000151465
ENSG00000151532
ENSG00000151778
ENSG00000151923
ENSG00000151929
ENSG00000152056
ENSG00000152082
ENSG00000152939
ENSG00000153048
ENSG00000153443
ENSG00000153487
ENSG00000154146
ENSG00000154473
ENSG00000154548
ENSG00000154723
ENSG00000154734
ENSG00000154845
ENSG00000155115
ENSG00000155254
ENSG00000155366
ENSG00000155368
ENSG00000155542
ENSG00000155816
ENSG00000156411
ENSG00000156853
ENSG00000156860
ENSG00000156873
ENSG00000157045
ENSG00000157456
ENSG00000157916
ENSG00000158042
ENSG00000158234
ENSG00000158321
ENSG00000158470
ENSG00000159055
ENSG00000159069
ENSG00000159079
ENSG00000159140
ENSG00000159147
ENSG00000159199
ENSG00000159335
ENSG00000159685
ENSG00000160191
ENSG00000160193
ENSG00000160194
ENSG00000160213
ENSG00000160214
ENSG00000160256
ENSG00000160563
ENSG00000161888
ENSG00000161980
ENSG00000161981
ENSG00000162065
ENSG00000162073
ENSG00000162174
ENSG00000162385
ENSG00000162496
ENSG00000163083
ENSG00000163156
ENSG00000163191
ENSG00000163541
ENSG00000163584
ENSG00000163882
ENSG00000163888
ENSG00000164111
ENSG00000164182
ENSG00000164332
ENSG00000164405
ENSG00000164438
ENSG00000164611
ENSG00000164778
ENSG00000164972
ENSG00000164978
ENSG00000165118
ENSG00000165219
ENSG00000165264
ENSG00000165271
ENSG00000165609
ENSG00000165629
ENSG00000165669
ENSG00000165672
ENSG00000165689
ENSG00000165704
ENSG00000165716
ENSG00000165724
ENSG00000165916
ENSG00000166147
ENSG00000166165
ENSG00000166228
ENSG00000166250
ENSG00000166337
ENSG00000166441
ENSG00000166562
ENSG00000166669
ENSG00000166710
ENSG00000166794
ENSG00000166797
ENSG00000166847
ENSG00000166851
ENSG00000166963
ENSG00000166986
ENSG00000167085
ENSG00000167088
ENSG00000167272
ENSG00000167311
ENSG00000167325
ENSG00000167378
ENSG00000167397
ENSG00000167468
ENSG00000167470
ENSG00000167548
ENSG00000167566
ENSG00000167645
ENSG00000167775
ENSG00000167815
ENSG00000167969
ENSG00000168066
ENSG00000168101
ENSG00000168209
ENSG00000168393
ENSG00000168461
ENSG00000168488
ENSG00000168653
ENSG00000168701
ENSG00000168807
ENSG00000168827
ENSG00000168894
ENSG00000169021
ENSG00000169136
ENSG00000169217
ENSG00000169221
ENSG00000169230
ENSG00000169567
ENSG00000169592
ENSG00000169599
ENSG00000169635
ENSG00000169692
ENSG00000169710
ENSG00000169738
ENSG00000169955
ENSG00000169957
ENSG00000170043
ENSG00000170153
ENSG00000170291
ENSG00000170421
ENSG00000170473
ENSG00000170515
ENSG00000170606
ENSG00000170689
ENSG00000170860
ENSG00000170889
ENSG00000170892
ENSG00000170906
ENSG00000170955
ENSG00000171227
ENSG00000171311
ENSG00000171345
ENSG00000171530
ENSG00000171604
ENSG00000171703
ENSG00000171813
ENSG00000171865
ENSG00000172270
ENSG00000172379
ENSG00000172590
ENSG00000172638
ENSG00000172889
ENSG00000172890
ENSG00000172985
ENSG00000173611
ENSG00000173638
ENSG00000173905
ENSG00000174099
ENSG00000174109
ENSG00000174292
ENSG00000174547
ENSG00000174607
ENSG00000174775
ENSG00000174886
ENSG00000174917
ENSG00000174943
ENSG00000175063
ENSG00000175203
ENSG00000175416
ENSG00000175470
ENSG00000175602
ENSG00000175756
ENSG00000176101
ENSG00000176171
ENSG00000176463
ENSG00000176490
ENSG00000176692
ENSG00000176890
ENSG00000176912
ENSG00000176953
ENSG00000177105
ENSG00000177133
ENSG00000177156
ENSG00000177225
ENSG00000177469
ENSG00000177600
ENSG00000177666
ENSG00000177685
ENSG00000177697
ENSG00000177700
ENSG00000178188
ENSG00000178449
ENSG00000178538
ENSG00000178741
ENSG00000178952
ENSG00000178980
ENSG00000178982
ENSG00000179085
ENSG00000179115
ENSG00000179242
ENSG00000179262
ENSG00000179271
ENSG00000179295
ENSG00000179918
ENSG00000179958
ENSG00000179965
ENSG00000180035
ENSG00000180336
ENSG00000180573
ENSG00000180730
ENSG00000180806
ENSG00000180818
ENSG00000180953
ENSG00000180992
ENSG00000181019
ENSG00000181619
ENSG00000181649
ENSG00000181817
ENSG00000181830
ENSG00000181894
ENSG00000181991
ENSG00000182108
ENSG00000182117
ENSG00000182154
ENSG00000182310
ENSG00000182511
ENSG00000182534
ENSG00000182718
ENSG00000182759
ENSG00000182899
ENSG00000183011
ENSG00000183044
ENSG00000183087
ENSG00000183145
ENSG00000183172
ENSG00000183207
ENSG00000183354
ENSG00000183426
ENSG00000183527
ENSG00000183605
ENSG00000183617
ENSG00000183648
ENSG00000183978
ENSG00000184076
ENSG00000184207
ENSG00000184220
ENSG00000184226
ENSG00000184277
ENSG00000184281
ENSG00000184363
ENSG00000184368
ENSG00000184508
ENSG00000184545
ENSG00000184752
ENSG00000184785
ENSG00000184787
ENSG00000184831
ENSG00000184924
ENSG00000184983
ENSG00000184990
ENSG00000185043
ENSG00000185088
ENSG00000185187
ENSG00000185201
ENSG00000185236
ENSG00000185551
ENSG00000185561
ENSG00000185608
ENSG00000185627
ENSG00000185825
ENSG00000185896
ENSG00000185924
ENSG00000186010
ENSG00000186017
ENSG00000186020
ENSG00000186350
ENSG00000186564
ENSG00000187051
ENSG00000187446
ENSG00000187634
ENSG00000187778
ENSG00000187824
ENSG00000188010
ENSG00000188130
ENSG00000188290
ENSG00000188690
ENSG00000188959
ENSG00000189060
ENSG00000189129
ENSG00000189171
ENSG00000189369
ENSG00000189403
ENSG00000196074
ENSG00000196118
ENSG00000196199
ENSG00000196313
ENSG00000196465
ENSG00000196498
ENSG00000196502
ENSG00000196517
ENSG00000196557
ENSG00000196642
ENSG00000196923
ENSG00000196924
ENSG00000196951
ENSG00000196976
ENSG00000197019
ENSG00000197111
ENSG00000197191
ENSG00000197345
ENSG00000197457
ENSG00000197696
ENSG00000197747
ENSG00000197756
ENSG00000197757
ENSG00000197903
ENSG00000197958
ENSG00000198075
ENSG00000198176
ENSG00000198258
ENSG00000198435
ENSG00000198464
ENSG00000198546
ENSG00000198695
ENSG00000198712
ENSG00000198721
ENSG00000198727
ENSG00000198736
ENSG00000198755
ENSG00000198763
ENSG00000198786
ENSG00000198804
ENSG00000198805
ENSG00000198832
ENSG00000198840
ENSG00000198874
ENSG00000198886
ENSG00000198888
ENSG00000198899
ENSG00000198915
ENSG00000198938
ENSG00000204131
ENSG00000204388
ENSG00000204389
ENSG00000204392
ENSG00000204435
ENSG00000204642
ENSG00000204682
ENSG00000205155
ENSG00000205363
ENSG00000205544
ENSG00000205726
ENSG00000205922
ENSG00000210049
ENSG00000211459
ENSG00000211584
ENSG00000212907
ENSG00000213339
ENSG00000213397
ENSG00000213430
ENSG00000213523
ENSG00000213753
ENSG00000213853
ENSG00000213860
ENSG00000213923
ENSG00000213965
ENSG00000214063
ENSG00000214113
ENSG00000214413
ENSG00000217325
ENSG00000220205
ENSG00000220749
ENSG00000220842
ENSG00000221983
ENSG00000223764
ENSG00000225475
ENSG00000225548
ENSG00000225573
ENSG00000225630
ENSG00000225921
ENSG00000225972
ENSG00000228065
ENSG00000228253
ENSG00000228300
ENSG00000228474
ENSG00000228929
ENSG00000229117
ENSG00000230734
ENSG00000232119
ENSG00000232956
ENSG00000233101
ENSG00000233532
ENSG00000233762
ENSG00000233927
ENSG00000234127
ENSG00000234498
ENSG00000234546
ENSG00000234948
ENSG00000235162
ENSG00000236287
ENSG00000236552
ENSG00000237190
ENSG00000238045
ENSG00000238227
ENSG00000239374
ENSG00000239672
ENSG00000240898
ENSG00000241170
ENSG00000241468
ENSG00000241837
ENSG00000241990
ENSG00000242259
ENSG00000242372
ENSG00000243147
ENSG00000243181
ENSG00000243517
ENSG00000244187
ENSG00000244754
ENSG00000246705
ENSG00000248527
ENSG00000249116
ENSG00000249550
ENSG00000249992
ENSG00000250208
ENSG00000250337
ENSG00000250742
ENSG00000250899
ENSG00000251026
ENSG00000254858
ENSG00000255284
ENSG00000256338
ENSG00000256463
ENSG00000257727
ENSG00000259692
ENSG00000260027
ENSG00000260136
ENSG00000260193
ENSG00000260293
ENSG00000260442
ENSG00000260807
ENSG00000261040
ENSG00000261115
ENSG00000262814
ENSG00000263146
ENSG00000263266
ENSG00000265354
ENSG00000266944
ENSG00000267123
ENSG00000269466
ENSG00000269821
ENSG00000269958
ENSG00000272196
ENSG00000272455
ENSG00000272468
ENSG00000272763
ENSG00000273559
ENSG00000273706
ENSG00000274605
ENSG00000275632
ENSG00000276168
ENSG00000277268
ENSG00000278899
ENSG00000283103
ENSG00000284194
ENSG00000285410
