# Supplementary material for: Activity-dependent COX-2 proteolysis modulates aerobic respiration and proliferation in a prostaglandin-independent manner
Source: iScience. 2024 Nov 17;27(12):111403. doi: 10.1016/j.isci.2024.111403 (PMC11647142; doi:10.1016/j.isci.2024.111403)
Supplement: Table S2. Genes with a significant decrease in expression in CT1-compared to CT2-expressing cells, related to — Figure 5 [file mmc3.xlsx]

## Sheet: Table S2
Table S2. Genes with a significant decrease in expression in CT1- compared to CT2-expressing cells, related to Figure 5.
ENSG00000003147
ENSG00000004864
ENSG00000004897
ENSG00000005020
ENSG00000005073
ENSG00000006042
ENSG00000006210
ENSG00000006453
ENSG00000006468
ENSG00000006652
ENSG00000006704
ENSG00000006715
ENSG00000006756
ENSG00000007264
ENSG00000007923
ENSG00000009307
ENSG00000010270
ENSG00000011201
ENSG00000011376
ENSG00000011426
ENSG00000011523
ENSG00000012822
ENSG00000012983
ENSG00000014138
ENSG00000014914
ENSG00000018189
ENSG00000018510
ENSG00000023287
ENSG00000029364
ENSG00000030066
ENSG00000030582
ENSG00000033178
ENSG00000034677
ENSG00000035403
ENSG00000035928
ENSG00000036054
ENSG00000038002
ENSG00000046604
ENSG00000047315
ENSG00000048392
ENSG00000049323
ENSG00000049656
ENSG00000052795
ENSG00000052802
ENSG00000053747
ENSG00000055118
ENSG00000055332
ENSG00000058262
ENSG00000059145
ENSG00000059573
ENSG00000059691
ENSG00000059804
ENSG00000061676
ENSG00000062282
ENSG00000062716
ENSG00000062725
ENSG00000063601
ENSG00000063978
ENSG00000064042
ENSG00000064999
ENSG00000065308
ENSG00000065485
ENSG00000066084
ENSG00000066422
ENSG00000066855
ENSG00000067715
ENSG00000068489
ENSG00000069248
ENSG00000070718
ENSG00000071282
ENSG00000071575
ENSG00000072134
ENSG00000073111
ENSG00000073921
ENSG00000074266
ENSG00000074695
ENSG00000075223
ENSG00000075420
ENSG00000076043
ENSG00000076706
ENSG00000077147
ENSG00000077274
ENSG00000077458
ENSG00000078018
ENSG00000078177
ENSG00000078808
ENSG00000079841
ENSG00000080503
ENSG00000081019
ENSG00000081154
ENSG00000081803
ENSG00000082068
ENSG00000082212
ENSG00000082641
ENSG00000083312
ENSG00000083799
ENSG00000084112
ENSG00000084234
ENSG00000085224
ENSG00000085491
ENSG00000085719
ENSG00000085721
ENSG00000085733
ENSG00000085831
ENSG00000085832
ENSG00000086232
ENSG00000086289
ENSG00000086300
ENSG00000086598
ENSG00000086827
ENSG00000087269
ENSG00000087274
ENSG00000087365
ENSG00000088970
ENSG00000089006
ENSG00000089094
ENSG00000091039
ENSG00000091490
ENSG00000091986
ENSG00000092140
ENSG00000092201
ENSG00000095139
ENSG00000095485
ENSG00000095794
ENSG00000096872
ENSG00000099994
ENSG00000100027
ENSG00000100644
ENSG00000100852
ENSG00000100926
ENSG00000101000
ENSG00000101310
ENSG00000101367
ENSG00000101474
ENSG00000101654
ENSG00000101849
ENSG00000101871
ENSG00000101928
ENSG00000101972
ENSG00000102024
ENSG00000102158
ENSG00000102181
ENSG00000102316
ENSG00000102401
ENSG00000102471
ENSG00000103005
ENSG00000103811
ENSG00000104332
ENSG00000104341
ENSG00000104343
ENSG00000104368
ENSG00000104388
ENSG00000104408
ENSG00000104419
ENSG00000104689
ENSG00000105778
ENSG00000105854
ENSG00000105856
ENSG00000106006
ENSG00000106049
ENSG00000106052
ENSG00000106070
ENSG00000106086
ENSG00000106105
ENSG00000106263
ENSG00000106299
ENSG00000106443
ENSG00000106537
ENSG00000106546
ENSG00000106617
ENSG00000107554
ENSG00000107566
ENSG00000107816
ENSG00000107854
ENSG00000107863
ENSG00000108370
ENSG00000108406
ENSG00000108582
ENSG00000108828
ENSG00000109270
ENSG00000109332
ENSG00000109466
ENSG00000109472
ENSG00000109501
ENSG00000109519
ENSG00000109534
ENSG00000109586
ENSG00000109606
ENSG00000109685
ENSG00000109738
ENSG00000109787
ENSG00000109790
ENSG00000109814
ENSG00000109846
ENSG00000109911
ENSG00000109917
ENSG00000109929
ENSG00000109971
ENSG00000110002
ENSG00000110047
ENSG00000110048
ENSG00000110066
ENSG00000110090
ENSG00000110092
ENSG00000110108
ENSG00000110195
ENSG00000110218
ENSG00000110395
ENSG00000110422
ENSG00000110841
ENSG00000110931
ENSG00000111144
ENSG00000111530
ENSG00000111801
ENSG00000111859
ENSG00000111885
ENSG00000111907
ENSG00000112029
ENSG00000112210
ENSG00000112237
ENSG00000112414
ENSG00000112697
ENSG00000112701
ENSG00000112852
ENSG00000112874
ENSG00000112893
ENSG00000112941
ENSG00000113048
ENSG00000113282
ENSG00000113328
ENSG00000113594
ENSG00000113658
ENSG00000114098
ENSG00000114107
ENSG00000114200
ENSG00000114480
ENSG00000114796
ENSG00000115091
ENSG00000115365
ENSG00000115762
ENSG00000115828
ENSG00000115944
ENSG00000115966
ENSG00000116171
ENSG00000116251
ENSG00000116678
ENSG00000116711
ENSG00000116729
ENSG00000117114
ENSG00000117500
ENSG00000117650
ENSG00000117758
ENSG00000117859
ENSG00000118217
ENSG00000118363
ENSG00000118564
ENSG00000118655
ENSG00000118762
ENSG00000118816
ENSG00000119138
ENSG00000119285
ENSG00000119729
ENSG00000119787
ENSG00000119801
ENSG00000119906
ENSG00000119919
ENSG00000119977
ENSG00000120029
ENSG00000120162
ENSG00000120278
ENSG00000120324
ENSG00000120756
ENSG00000120837
ENSG00000120875
ENSG00000120889
ENSG00000121060
ENSG00000121210
ENSG00000121486
ENSG00000121644
ENSG00000121892
ENSG00000122126
ENSG00000122203
ENSG00000122545
ENSG00000122550
ENSG00000122565
ENSG00000122642
ENSG00000122674
ENSG00000122786
ENSG00000123124
ENSG00000123444
ENSG00000123552
ENSG00000123562
ENSG00000123739
ENSG00000124198
ENSG00000124201
ENSG00000124207
ENSG00000124422
ENSG00000124532
ENSG00000124613
ENSG00000124641
ENSG00000124788
ENSG00000124813
ENSG00000125355
ENSG00000125703
ENSG00000125772
ENSG00000125798
ENSG00000125846
ENSG00000125848
ENSG00000125868
ENSG00000125871
ENSG00000125878
ENSG00000126870
ENSG00000127022
ENSG00000127080
ENSG00000127081
ENSG00000127314
ENSG00000127334
ENSG00000127980
ENSG00000128059
ENSG00000128573
ENSG00000128641
ENSG00000128791
ENSG00000129187
ENSG00000129596
ENSG00000129682
ENSG00000130066
ENSG00000130294
ENSG00000130695
ENSG00000130703
ENSG00000130741
ENSG00000130958
ENSG00000131127
ENSG00000131242
ENSG00000131459
ENSG00000131724
ENSG00000131966
ENSG00000132356
ENSG00000132357
ENSG00000132383
ENSG00000132463
ENSG00000132718
ENSG00000132749
ENSG00000133019
ENSG00000133135
ENSG00000133193
ENSG00000133393
ENSG00000133872
ENSG00000134490
ENSG00000134602
ENSG00000134758
ENSG00000134759
ENSG00000134769
ENSG00000134779
ENSG00000134909
ENSG00000135046
ENSG00000135108
ENSG00000135241
ENSG00000135269
ENSG00000135272
ENSG00000135535
ENSG00000135750
ENSG00000135862
ENSG00000135919
ENSG00000135926
ENSG00000135931
ENSG00000136193
ENSG00000136231
ENSG00000136235
ENSG00000136240
ENSG00000136247
ENSG00000136273
ENSG00000136478
ENSG00000136542
ENSG00000136636
ENSG00000136758
ENSG00000136802
ENSG00000136807
ENSG00000136874
ENSG00000136925
ENSG00000136937
ENSG00000136982
ENSG00000136999
ENSG00000137193
ENSG00000137492
ENSG00000137494
ENSG00000137497
ENSG00000137500
ENSG00000137504
ENSG00000137509
ENSG00000137522
ENSG00000137563
ENSG00000137573
ENSG00000137574
ENSG00000137575
ENSG00000137642
ENSG00000137710
ENSG00000137831
ENSG00000137959
ENSG00000137962
ENSG00000138061
ENSG00000138078
ENSG00000138131
ENSG00000138138
ENSG00000138160
ENSG00000138172
ENSG00000138180
ENSG00000138190
ENSG00000138381
ENSG00000138496
ENSG00000138646
ENSG00000138650
ENSG00000138735
ENSG00000138757
ENSG00000138760
ENSG00000138764
ENSG00000138767
ENSG00000138768
ENSG00000138777
ENSG00000138778
ENSG00000138780
ENSG00000138785
ENSG00000138795
ENSG00000138798
ENSG00000138801
ENSG00000139292
ENSG00000139436
ENSG00000140262
ENSG00000140718
ENSG00000140832
ENSG00000140943
ENSG00000140993
ENSG00000141012
ENSG00000141027
ENSG00000141279
ENSG00000141338
ENSG00000141380
ENSG00000141424
ENSG00000141425
ENSG00000141429
ENSG00000141447
ENSG00000141560
ENSG00000141627
ENSG00000141644
ENSG00000142173
ENSG00000142186
ENSG00000142794
ENSG00000142864
ENSG00000143333
ENSG00000143398
ENSG00000143469
ENSG00000143870
ENSG00000144747
ENSG00000144868
ENSG00000144895
ENSG00000145147
ENSG00000145293
ENSG00000145349
ENSG00000145536
ENSG00000145555
ENSG00000145623
ENSG00000145632
ENSG00000145730
ENSG00000145907
ENSG00000146151
ENSG00000146278
ENSG00000146535
ENSG00000146592
ENSG00000146648
ENSG00000146918
ENSG00000147065
ENSG00000147140
ENSG00000147231
ENSG00000147419
ENSG00000147548
ENSG00000147601
ENSG00000147650
ENSG00000147676
ENSG00000147687
ENSG00000147883
ENSG00000148606
ENSG00000148798
ENSG00000149131
ENSG00000149212
ENSG00000149243
ENSG00000149257
ENSG00000149269
ENSG00000149313
ENSG00000149428
ENSG00000149476
ENSG00000149532
ENSG00000149547
ENSG00000149554
ENSG00000149573
ENSG00000149823
ENSG00000150093
ENSG00000150625
ENSG00000150630
ENSG00000150687
ENSG00000150768
ENSG00000150776
ENSG00000151503
ENSG00000151623
ENSG00000151725
ENSG00000151726
ENSG00000151881
ENSG00000152217
ENSG00000152223
ENSG00000152234
ENSG00000152291
ENSG00000152332
ENSG00000152402
ENSG00000152558
ENSG00000152642
ENSG00000152894
ENSG00000152942
ENSG00000152952
ENSG00000153721
ENSG00000153904
ENSG00000153936
ENSG00000154122
ENSG00000154240
ENSG00000154274
ENSG00000154447
ENSG00000154553
ENSG00000154642
ENSG00000155016
ENSG00000155090
ENSG00000155660
ENSG00000155893
ENSG00000155903
ENSG00000156011
ENSG00000156103
ENSG00000156110
ENSG00000156136
ENSG00000156140
ENSG00000156273
ENSG00000156603
ENSG00000156675
ENSG00000156802
ENSG00000156976
ENSG00000157224
ENSG00000157796
ENSG00000157869
ENSG00000157954
ENSG00000158006
ENSG00000158169
ENSG00000158290
ENSG00000158769
ENSG00000158856
ENSG00000159164
ENSG00000159403
ENSG00000159658
ENSG00000160588
ENSG00000160695
ENSG00000162337
ENSG00000162368
ENSG00000162433
ENSG00000162607
ENSG00000162627
ENSG00000162645
ENSG00000162772
ENSG00000162783
ENSG00000163104
ENSG00000163138
ENSG00000163171
ENSG00000163281
ENSG00000163297
ENSG00000163312
ENSG00000163320
ENSG00000163430
ENSG00000163527
ENSG00000163558
ENSG00000163602
ENSG00000163659
ENSG00000163683
ENSG00000163728
ENSG00000163872
ENSG00000163946
ENSG00000163950
ENSG00000164022
ENSG00000164091
ENSG00000164104
ENSG00000164117
ENSG00000164144
ENSG00000164169
ENSG00000164181
ENSG00000164236
ENSG00000164237
ENSG00000164305
ENSG00000164308
ENSG00000164330
ENSG00000164414
ENSG00000164603
ENSG00000164638
ENSG00000164649
ENSG00000164683
ENSG00000164754
ENSG00000164808
ENSG00000164828
ENSG00000164949
ENSG00000164951
ENSG00000164961
ENSG00000164983
ENSG00000165097
ENSG00000165300
ENSG00000165322
ENSG00000165434
ENSG00000165449
ENSG00000165458
ENSG00000165655
ENSG00000165891
ENSG00000166004
ENSG00000166012
ENSG00000166025
ENSG00000166037
ENSG00000166167
ENSG00000166181
ENSG00000166189
ENSG00000166266
ENSG00000166272
ENSG00000166598
ENSG00000166747
ENSG00000166780
ENSG00000166974
ENSG00000167081
ENSG00000167562
ENSG00000167658
ENSG00000167840
ENSG00000167912
ENSG00000168016
ENSG00000168077
ENSG00000168078
ENSG00000168092
ENSG00000168214
ENSG00000168264
ENSG00000168542
ENSG00000168564
ENSG00000168615
ENSG00000168672
ENSG00000168743
ENSG00000168772
ENSG00000168824
ENSG00000168916
ENSG00000168918
ENSG00000169067
ENSG00000169116
ENSG00000169251
ENSG00000169288
ENSG00000169398
ENSG00000169504
ENSG00000169764
ENSG00000169813
ENSG00000170088
ENSG00000170145
ENSG00000170340
ENSG00000170846
ENSG00000170852
ENSG00000170962
ENSG00000171451
ENSG00000171522
ENSG00000171566
ENSG00000171617
ENSG00000171862
ENSG00000171940
ENSG00000172020
ENSG00000172071
ENSG00000172201
ENSG00000172292
ENSG00000172296
ENSG00000172340
ENSG00000172380
ENSG00000172466
ENSG00000172667
ENSG00000172716
ENSG00000172830
ENSG00000172977
ENSG00000173120
ENSG00000173145
ENSG00000173273
ENSG00000173334
ENSG00000173456
ENSG00000173482
ENSG00000173852
ENSG00000174010
ENSG00000174473
ENSG00000174599
ENSG00000174738
ENSG00000174780
ENSG00000174804
ENSG00000175387
ENSG00000175395
ENSG00000175691
ENSG00000176022
ENSG00000176095
ENSG00000176624
ENSG00000176887
ENSG00000177409
ENSG00000177426
ENSG00000178202
ENSG00000178397
ENSG00000178522
ENSG00000178773
ENSG00000178974
ENSG00000178988
ENSG00000179051
ENSG00000179222
ENSG00000179241
ENSG00000180104
ENSG00000180398
ENSG00000180694
ENSG00000180773
ENSG00000180801
ENSG00000180921
ENSG00000181396
ENSG00000181409
ENSG00000181449
ENSG00000181467
ENSG00000181744
ENSG00000181982
ENSG00000182150
ENSG00000182326
ENSG00000182459
ENSG00000182463
ENSG00000182919
ENSG00000182985
ENSG00000183248
ENSG00000183340
ENSG00000183808
ENSG00000183814
ENSG00000184743
ENSG00000184867
ENSG00000184903
ENSG00000185009
ENSG00000185070
ENSG00000185340
ENSG00000185619
ENSG00000185630
ENSG00000185686
ENSG00000186298
ENSG00000186318
ENSG00000186522
ENSG00000186591
ENSG00000186615
ENSG00000187109
ENSG00000187240
ENSG00000187735
ENSG00000187955
ENSG00000188153
ENSG00000188419
ENSG00000188554
ENSG00000189057
ENSG00000189221
ENSG00000189266
ENSG00000196230
ENSG00000196233
ENSG00000196305
ENSG00000196323
ENSG00000196526
ENSG00000196591
ENSG00000196781
ENSG00000196914
ENSG00000196937
ENSG00000196954
ENSG00000197045
ENSG00000197128
ENSG00000197157
ENSG00000197265
ENSG00000197279
ENSG00000197324
ENSG00000197386
ENSG00000197746
ENSG00000198060
ENSG00000198087
ENSG00000198160
ENSG00000198189
ENSG00000198218
ENSG00000198286
ENSG00000198363
ENSG00000198369
ENSG00000198382
ENSG00000198515
ENSG00000198589
ENSG00000198663
ENSG00000198689
ENSG00000198728
ENSG00000198742
ENSG00000198795
ENSG00000198839
ENSG00000198856
ENSG00000204231
ENSG00000204271
ENSG00000204370
ENSG00000204386
ENSG00000204519
ENSG00000205133
ENSG00000205189
ENSG00000205208
ENSG00000205413
ENSG00000205765
ENSG00000213190
ENSG00000213380
ENSG00000215218
ENSG00000215251
ENSG00000216775
ENSG00000218336
ENSG00000224189
ENSG00000227345
ENSG00000228594
ENSG00000230487
ENSG00000235961
ENSG00000240857
ENSG00000240891
ENSG00000244968
ENSG00000245571
ENSG00000246263
ENSG00000250519
ENSG00000250722
ENSG00000251095
ENSG00000251381
ENSG00000251562
ENSG00000253123
ENSG00000253352
ENSG00000253669
ENSG00000253719
ENSG00000253729
ENSG00000253802
ENSG00000258920
ENSG00000259943
ENSG00000259956
ENSG00000263343
ENSG00000263753
ENSG00000263956
ENSG00000265972
ENSG00000267313
ENSG00000267365
ENSG00000268089
ENSG00000269893
ENSG00000271646
ENSG00000272886
ENSG00000273117
ENSG00000276855
ENSG00000280560
ENSG00000284526
ENSG00000287424
