# Supplementary material for: Activity-dependent COX-2 proteolysis modulates aerobic respiration and proliferation in a prostaglandin-independent manner
Source: iScience. 2024 Nov 17;27(12):111403. doi: 10.1016/j.isci.2024.111403 (PMC11647142; doi:10.1016/j.isci.2024.111403)
Supplement: Table S3. Genes with a significant increase in expression in CT1-compared to CT2-expressing cells and no change between CT2-expressing cells and untransfected cells, related to — Figure 5 [file mmc4.xlsx]

## Sheet: Table S3
Table S3. Genes with a significant increase in expression in CT1- compared to CT2-expressing cells and no change between CT2-expressing cells and untransfected cells, related to Figure 5.
ENSG00000005075
ENSG00000005339
ENSG00000006007
ENSG00000006015
ENSG00000007350
ENSG00000008441
ENSG00000008735
ENSG00000009694
ENSG00000010361
ENSG00000012061
ENSG00000021574
ENSG00000022267
ENSG00000031823
ENSG00000042753
ENSG00000051523
ENSG00000054148
ENSG00000054598
ENSG00000057252
ENSG00000063176
ENSG00000063177
ENSG00000064195
ENSG00000065054
ENSG00000065518
ENSG00000065989
ENSG00000067113
ENSG00000075043
ENSG00000076108
ENSG00000079257
ENSG00000079432
ENSG00000083844
ENSG00000084444
ENSG00000087086
ENSG00000088038
ENSG00000090905
ENSG00000092439
ENSG00000093010
ENSG00000099194
ENSG00000099624
ENSG00000100297
ENSG00000100319
ENSG00000100813
ENSG00000100908
ENSG00000101210
ENSG00000101363
ENSG00000101473
ENSG00000102054
ENSG00000102882
ENSG00000103152
ENSG00000103363
ENSG00000103496
ENSG00000104177
ENSG00000105011
ENSG00000105048
ENSG00000105193
ENSG00000105254
ENSG00000105372
ENSG00000105404
ENSG00000105538
ENSG00000105669
ENSG00000105696
ENSG00000105722
ENSG00000107485
ENSG00000107731
ENSG00000108107
ENSG00000108506
ENSG00000108784
ENSG00000109854
ENSG00000111052
ENSG00000111249
ENSG00000111276
ENSG00000113430
ENSG00000113790
ENSG00000114353
ENSG00000115042
ENSG00000115286
ENSG00000115685
ENSG00000115844
ENSG00000116017
ENSG00000116035
ENSG00000117448
ENSG00000117724
ENSG00000119321
ENSG00000119396
ENSG00000119547
ENSG00000119720
ENSG00000119771
ENSG00000119777
ENSG00000119950
ENSG00000120896
ENSG00000122490
ENSG00000122592
ENSG00000124635
ENSG00000125356
ENSG00000125534
ENSG00000125651
ENSG00000125971
ENSG00000126216
ENSG00000126267
ENSG00000126456
ENSG00000126768
ENSG00000127329
ENSG00000127616
ENSG00000128185
ENSG00000128309
ENSG00000129038
ENSG00000129244
ENSG00000130244
ENSG00000130313
ENSG00000130511
ENSG00000130558
ENSG00000130723
ENSG00000130770
ENSG00000131094
ENSG00000131143
ENSG00000131149
ENSG00000131848
ENSG00000132199
ENSG00000134215
ENSG00000134287
ENSG00000134884
ENSG00000134897
ENSG00000135390
ENSG00000135409
ENSG00000135441
ENSG00000135451
ENSG00000136425
ENSG00000136935
ENSG00000137076
ENSG00000137776
ENSG00000137845
ENSG00000138629
ENSG00000139190
ENSG00000139364
ENSG00000139746
ENSG00000140044
ENSG00000140264
ENSG00000140365
ENSG00000140400
ENSG00000140990
ENSG00000141582
ENSG00000141741
ENSG00000141933
ENSG00000142227
ENSG00000142534
ENSG00000143443
ENSG00000143450
ENSG00000143590
ENSG00000147180
ENSG00000148290
ENSG00000148411
ENSG00000148516
ENSG00000149923
ENSG00000150540
ENSG00000150593
ENSG00000152082
ENSG00000154146
ENSG00000155254
ENSG00000155366
ENSG00000157456
ENSG00000158321
ENSG00000159069
ENSG00000159140
ENSG00000160194
ENSG00000160256
ENSG00000162065
ENSG00000162073
ENSG00000163083
ENSG00000163888
ENSG00000164972
ENSG00000164978
ENSG00000165689
ENSG00000166147
ENSG00000166441
ENSG00000166794
ENSG00000166847
ENSG00000166851
ENSG00000166963
ENSG00000167311
ENSG00000167378
ENSG00000167397
ENSG00000167548
ENSG00000167566
ENSG00000167645
ENSG00000167815
ENSG00000167969
ENSG00000168488
ENSG00000168807
ENSG00000169957
ENSG00000170043
ENSG00000170473
ENSG00000170892
ENSG00000172379
ENSG00000172889
ENSG00000173611
ENSG00000173905
ENSG00000174109
ENSG00000174943
ENSG00000176463
ENSG00000176490
ENSG00000176890
ENSG00000176953
ENSG00000177133
ENSG00000177156
ENSG00000177225
ENSG00000178449
ENSG00000180806
ENSG00000180818
ENSG00000180953
ENSG00000181619
ENSG00000181894
ENSG00000182108
ENSG00000182534
ENSG00000183044
ENSG00000183087
ENSG00000183172
ENSG00000183354
ENSG00000183648
ENSG00000184277
ENSG00000185187
ENSG00000185561
ENSG00000185896
ENSG00000185924
ENSG00000186017
ENSG00000186020
ENSG00000186350
ENSG00000186564
ENSG00000187446
ENSG00000187634
ENSG00000188290
ENSG00000188690
ENSG00000188959
ENSG00000189060
ENSG00000189171
ENSG00000189369
ENSG00000196074
ENSG00000196118
ENSG00000196199
ENSG00000196498
ENSG00000196642
ENSG00000196923
ENSG00000196924
ENSG00000197191
ENSG00000197696
ENSG00000197958
ENSG00000198075
ENSG00000198721
ENSG00000198736
ENSG00000198938
ENSG00000204131
ENSG00000204392
ENSG00000204642
ENSG00000204682
ENSG00000205155
ENSG00000205544
ENSG00000205726
ENSG00000210049
ENSG00000211459
ENSG00000213753
ENSG00000213853
ENSG00000220205
ENSG00000223764
ENSG00000225548
ENSG00000228065
ENSG00000228474
ENSG00000230734
ENSG00000233927
ENSG00000234127
ENSG00000234498
ENSG00000236552
ENSG00000238045
ENSG00000238227
ENSG00000242259
ENSG00000243517
ENSG00000246705
ENSG00000250337
ENSG00000250742
ENSG00000251026
ENSG00000255284
ENSG00000259692
ENSG00000260027
ENSG00000260193
ENSG00000260293
ENSG00000261040
ENSG00000261115
ENSG00000263146
ENSG00000267123
ENSG00000269958
ENSG00000272196
ENSG00000272455
ENSG00000272468
ENSG00000272763
ENSG00000273559
ENSG00000273706
ENSG00000277268
ENSG00000278899
