# Supplementary material for: Activity-dependent COX-2 proteolysis modulates aerobic respiration and proliferation in a prostaglandin-independent manner
Source: iScience. 2024 Nov 17;27(12):111403. doi: 10.1016/j.isci.2024.111403 (PMC11647142; doi:10.1016/j.isci.2024.111403)
Supplement: Table S4. Genes with a significant decrease in expression in CT1-compared to CT2-expressing cells and no change between CT2-expressing cells and untransfected cells, related to — Figure 5 [file mmc5.xlsx]

## Sheet: Table S4
Table S4. Genes with a significant decrease in expression in CT1- compared to CT2-expressing cells and no change between CT2-expressing cells and untransfected cells, related to Figure 5.
ENSG00000004864
ENSG00000005073
ENSG00000006042
ENSG00000006468
ENSG00000006652
ENSG00000007923
ENSG00000009307
ENSG00000010270
ENSG00000011201
ENSG00000011376
ENSG00000014138
ENSG00000018510
ENSG00000023287
ENSG00000030066
ENSG00000035928
ENSG00000038002
ENSG00000046604
ENSG00000047315
ENSG00000052802
ENSG00000053747
ENSG00000058262
ENSG00000059145
ENSG00000059573
ENSG00000059691
ENSG00000061676
ENSG00000063978
ENSG00000066422
ENSG00000069248
ENSG00000073921
ENSG00000074695
ENSG00000078177
ENSG00000078808
ENSG00000079841
ENSG00000081154
ENSG00000082068
ENSG00000083799
ENSG00000085491
ENSG00000085721
ENSG00000085733
ENSG00000085831
ENSG00000086289
ENSG00000086300
ENSG00000086827
ENSG00000087365
ENSG00000088970
ENSG00000089006
ENSG00000089094
ENSG00000091039
ENSG00000092140
ENSG00000092201
ENSG00000095794
ENSG00000096872
ENSG00000100644
ENSG00000100926
ENSG00000101000
ENSG00000101310
ENSG00000101367
ENSG00000102024
ENSG00000102158
ENSG00000102471
ENSG00000103005
ENSG00000103811
ENSG00000104343
ENSG00000104408
ENSG00000106052
ENSG00000106086
ENSG00000106105
ENSG00000106443
ENSG00000106546
ENSG00000106617
ENSG00000107863
ENSG00000108582
ENSG00000109270
ENSG00000109466
ENSG00000109501
ENSG00000109586
ENSG00000109606
ENSG00000109787
ENSG00000109790
ENSG00000109911
ENSG00000109929
ENSG00000110002
ENSG00000110047
ENSG00000110066
ENSG00000110108
ENSG00000111144
ENSG00000111530
ENSG00000111859
ENSG00000111907
ENSG00000112029
ENSG00000112210
ENSG00000112414
ENSG00000112701
ENSG00000112874
ENSG00000112893
ENSG00000113048
ENSG00000113282
ENSG00000113658
ENSG00000114098
ENSG00000114480
ENSG00000115091
ENSG00000115762
ENSG00000115944
ENSG00000116171
ENSG00000116711
ENSG00000118217
ENSG00000118363
ENSG00000118564
ENSG00000119787
ENSG00000119906
ENSG00000119977
ENSG00000120162
ENSG00000120756
ENSG00000121486
ENSG00000121644
ENSG00000121892
ENSG00000122203
ENSG00000122545
ENSG00000122550
ENSG00000122674
ENSG00000123124
ENSG00000123552
ENSG00000123562
ENSG00000123739
ENSG00000124201
ENSG00000124532
ENSG00000125772
ENSG00000125846
ENSG00000125868
ENSG00000125878
ENSG00000127081
ENSG00000127314
ENSG00000127334
ENSG00000128059
ENSG00000128641
ENSG00000128791
ENSG00000129187
ENSG00000129596
ENSG00000129682
ENSG00000130294
ENSG00000130703
ENSG00000130958
ENSG00000131127
ENSG00000131459
ENSG00000133872
ENSG00000134490
ENSG00000134602
ENSG00000134758
ENSG00000134759
ENSG00000135241
ENSG00000135269
ENSG00000135919
ENSG00000135926
ENSG00000136193
ENSG00000136273
ENSG00000136636
ENSG00000136802
ENSG00000136925
ENSG00000136937
ENSG00000137193
ENSG00000137494
ENSG00000137500
ENSG00000137522
ENSG00000137831
ENSG00000137962
ENSG00000138131
ENSG00000138180
ENSG00000138757
ENSG00000138767
ENSG00000138778
ENSG00000138785
ENSG00000138795
ENSG00000141380
ENSG00000141424
ENSG00000141627
ENSG00000141644
ENSG00000142186
ENSG00000143398
ENSG00000143469
ENSG00000144747
ENSG00000145536
ENSG00000147419
ENSG00000147601
ENSG00000147650
ENSG00000147676
ENSG00000148606
ENSG00000148798
ENSG00000149257
ENSG00000149532
ENSG00000149547
ENSG00000149554
ENSG00000150625
ENSG00000150768
ENSG00000150776
ENSG00000151503
ENSG00000151726
ENSG00000151881
ENSG00000152234
ENSG00000152332
ENSG00000152402
ENSG00000152558
ENSG00000152942
ENSG00000153721
ENSG00000154122
ENSG00000154240
ENSG00000154447
ENSG00000154642
ENSG00000155016
ENSG00000155090
ENSG00000155903
ENSG00000156103
ENSG00000156603
ENSG00000156675
ENSG00000156802
ENSG00000157869
ENSG00000158169
ENSG00000158856
ENSG00000159164
ENSG00000160588
ENSG00000162337
ENSG00000162368
ENSG00000162433
ENSG00000162607
ENSG00000162627
ENSG00000162772
ENSG00000163138
ENSG00000163281
ENSG00000163297
ENSG00000163312
ENSG00000163430
ENSG00000163527
ENSG00000163558
ENSG00000163728
ENSG00000163950
ENSG00000164104
ENSG00000164117
ENSG00000164169
ENSG00000164181
ENSG00000164236
ENSG00000164305
ENSG00000164414
ENSG00000164951
ENSG00000165449
ENSG00000166025
ENSG00000166037
ENSG00000166167
ENSG00000166181
ENSG00000166189
ENSG00000166266
ENSG00000166598
ENSG00000166747
ENSG00000166780
ENSG00000167562
ENSG00000167840
ENSG00000169813
ENSG00000170088
ENSG00000170340
ENSG00000170846
ENSG00000171451
ENSG00000171522
ENSG00000171617
ENSG00000171862
ENSG00000172292
ENSG00000172296
ENSG00000172380
ENSG00000172466
ENSG00000173334
ENSG00000174473
ENSG00000174738
ENSG00000175691
ENSG00000176095
ENSG00000176624
ENSG00000178773
ENSG00000178988
ENSG00000179051
ENSG00000179241
ENSG00000180398
ENSG00000180694
ENSG00000180773
ENSG00000180801
ENSG00000181396
ENSG00000181467
ENSG00000182150
ENSG00000182459
ENSG00000183814
ENSG00000184743
ENSG00000184903
ENSG00000185009
ENSG00000187735
ENSG00000196305
ENSG00000196937
ENSG00000196954
ENSG00000197265
ENSG00000197279
ENSG00000198060
ENSG00000198087
ENSG00000198363
ENSG00000198369
ENSG00000198515
ENSG00000198742
ENSG00000204370
ENSG00000204519
ENSG00000205133
ENSG00000205765
ENSG00000215251
ENSG00000227345
ENSG00000240891
ENSG00000250519
ENSG00000253669
ENSG00000268089
ENSG00000269893
ENSG00000273117
ENSG00000276855
ENSG00000287424
