# Supplementary material for: Activity-dependent COX-2 proteolysis modulates aerobic respiration and proliferation in a prostaglandin-independent manner
Source: iScience. 2024 Nov 17;27(12):111403. doi: 10.1016/j.isci.2024.111403 (PMC11647142; doi:10.1016/j.isci.2024.111403)
Supplement: Table S5. Gene sets showing significant enrichment among genes upregulated in CT1-compared to CT2-expressing cells and not changing between CT2-expressing cells and untransfected cells, related to — Figure 5 [file mmc6.xlsx]

## Sheet: Table S5
Table S5. Gene sets showing significant enrichment among genes upregulated in CT1- compared to CT2-expressing cells and not changing between CT2-expressing cells and untransfected cells, related to Figure 5.
_MEMBER_MyList	_LogP_MyList	GO	_PATTERN_	_RANK_	GiniIndex	Category	CategoryID	Description	PARENT_GO	LogP	Enrichment	Z-score	#TotalGeneInLibrary	#GeneInGO	#GeneInHitList	#GeneInGOAndHitList	%InGO	STDV %InGO	GeneID	Hits	Log(q-value)	EvidenceCutoff	GROUP_ID	FirstInGroupByEnrichment	FirstInGroupByLogP	BestLogPInGroup	BestEnrichmentInGroup
1	-11.3807	R-HSA-2262752	M1	1	0	Reactome Gene Sets	6	Cellular responses to stress		-11.3807	4.33299	9.22207	30293	799	280	32	11.4286	1.90136	318|1027|1327|1340|1387|1535|2077|3005|4514|5595|5931|6136|6141|6157|6158|6205|6217|6223|6234|6256|6834|6888|6923|7001|7094|8535|8970|9612|27327|55766|84516|84987	NUDT2|CDKN1B|COX4I1|COX6B1|CREBBP|CYBA|ERF|H1-0|COX3|MAPK3|RBBP7|RPL12|RPL18|RPL27A|RPL28|RPS11|RPS16|RPS19|RPS28|RXRA|SURF1|TALDO1|ELOB|PRDX2|TLN1|CBX4|H2BC11|NCOR2|TNRC6A|H2AJ|DCTN5|COX14	-7.03619	0	1	1	1	-11.3807	4.33299
1	-10.7495	WP111	M1	1	0	WikiPathways	27	Electron transport chain OXPHOS system in mitochondria		-10.7495	13.3949	12.2887	30293	105	280	13	4.64286	1.25745	513|517|1327|1340|4514|4694|4707|4710|4716|4731|6834|93974|374291	ATP5F1D|ATP5MC2|COX4I1|COX6B1|COX3|NDUFA1|NDUFB1|NDUFB4|NDUFB10|NDUFV3|SURF1|ATP5IF1|NDUFS7	-6.70596	0	2	1	1	-10.7495	20.2855
1	-9.69361	R-HSA-163200	M1	1	0	Reactome Gene Sets	6	Respiratory electron transport, ATP synthesis by chemiosmotic coupling, and heat production by uncoupling proteins.		-9.69361	11.0745	10.9889	30293	127	280	13	4.64286	1.25745	513|517|1327|1340|4514|4694|4707|4710|4716|4731|6834|84987|374291	ATP5F1D|ATP5MC2|COX4I1|COX6B1|COX3|NDUFA1|NDUFB1|NDUFB4|NDUFB10|NDUFV3|SURF1|COX14|NDUFS7	-5.8262	0	2	0	0	-10.7495	20.2855
1	-8.86914	R-HSA-1428517	M1	1	0	Reactome Gene Sets	6	The citric acid (TCA) cycle and respiratory electron transport		-8.86914	8.50927	9.7052	30293	178	280	14	5	1.30247	513|517|1327|1340|4514|4694|4707|4710|4716|4731|6256|6834|84987|374291	ATP5F1D|ATP5MC2|COX4I1|COX6B1|COX3|NDUFA1|NDUFB1|NDUFB4|NDUFB10|NDUFV3|RXRA|SURF1|COX14|NDUFS7	-5.12667	0	2	0	0	-10.7495	20.2855
1	-8.48804	R-HSA-611105	M1	1	0	Reactome Gene Sets	6	Respiratory electron transport		-8.48804	11.5542	10.3634	30293	103	280	11	3.92857	1.16101	1327|1340|4514|4694|4707|4710|4716|4731|6834|84987|374291	COX4I1|COX6B1|COX3|NDUFA1|NDUFB1|NDUFB4|NDUFB10|NDUFV3|SURF1|COX14|NDUFS7	-4.84248	0	2	0	0	-10.7495	20.2855
1	-7.61241	hsa05208	M1	1	0	KEGG Pathway	24	Chemical carcinogenesis - reactive oxygen species		-7.61241	6.79215	8.38521	30293	223	280	14	5	1.30247	513|517|1327|1340|1535|4514|4694|4707|4710|4716|4731|5595|10327|374291	ATP5F1D|ATP5MC2|COX4I1|COX6B1|CYBA|COX3|NDUFA1|NDUFB1|NDUFB4|NDUFB10|NDUFV3|MAPK3|AKR1A1|NDUFS7	-4.17097	0	2	0	0	-10.7495	20.2855
1	-7.36438	GO:0009060	M1	1	0	GO Biological Processes	19	aerobic respiration	19_GO:0008152 metabolic process	-7.36438	7.96486	8.61181	30293	163	280	12	4.28571	1.21038	513|1327|1340|2647|4514|4694|4707|4710|4716|4731|6834|374291	ATP5F1D|COX4I1|COX6B1|BLOC1S1|COX3|NDUFA1|NDUFB1|NDUFB4|NDUFB10|NDUFV3|SURF1|NDUFS7	-3.97409	0	2	0	0	-10.7495	20.2855
1	-7.2837	hsa00190	M1	1	0	KEGG Pathway	24	Oxidative phosphorylation		-7.2837	8.88121	8.83131	30293	134	280	11	3.92857	1.16101	513|517|1327|1340|4514|4694|4707|4710|4716|4731|374291	ATP5F1D|ATP5MC2|COX4I1|COX6B1|COX3|NDUFA1|NDUFB1|NDUFB4|NDUFB10|NDUFV3|NDUFS7	-3.93917	0	2	0	0	-10.7495	20.2855
1	-7.13125	GO:0009142	M1	1	0	GO Biological Processes	19	nucleoside triphosphate biosynthetic process	19_GO:0008152 metabolic process	-7.13125	9.92562	9.01678	30293	109	280	10	3.57143	1.10903	318|513|517|4694|4707|4710|4716|4731|7298|374291	NUDT2|ATP5F1D|ATP5MC2|NDUFA1|NDUFB1|NDUFB4|NDUFB10|NDUFV3|TYMS|NDUFS7	-3.82811	0	2	0	0	-10.7495	20.2855
1	-7.0604	GO:0006754	M1	1	0	GO Biological Processes	19	ATP biosynthetic process	19_GO:0008152 metabolic process	-7.0604	11.5917	9.38914	30293	84	280	9	3.21429	1.05407	318|513|517|4694|4707|4710|4716|4731|374291	NUDT2|ATP5F1D|ATP5MC2|NDUFA1|NDUFB1|NDUFB4|NDUFB10|NDUFV3|NDUFS7	-3.79505	0	2	0	0	-10.7495	20.2855
1	-6.84069	GO:0019646	M1	1	0	GO Biological Processes	19	aerobic electron transport chain	19_GO:0008152 metabolic process	-6.84069	10.9405	9.07108	30293	89	280	9	3.21429	1.05407	1327|1340|4514|4694|4707|4710|4716|4731|374291	COX4I1|COX6B1|COX3|NDUFA1|NDUFB1|NDUFB4|NDUFB10|NDUFV3|NDUFS7	-3.64229	0	2	0	0	-10.7495	20.2855
1	-6.70106	GO:0006119	M1	1	0	GO Biological Processes	19	oxidative phosphorylation	19_GO:0008152 metabolic process	-6.70106	8.94126	8.45412	30293	121	280	10	3.57143	1.10903	513|1327|1340|4514|4694|4707|4710|4716|4731|374291	ATP5F1D|COX4I1|COX6B1|COX3|NDUFA1|NDUFB1|NDUFB4|NDUFB10|NDUFV3|NDUFS7	-3.59106	0	2	0	0	-10.7495	20.2855
1	-6.69965	hsa05016	M1	1	0	KEGG Pathway	24	Huntington disease		-6.69965	5.3034	7.30792	30293	306	280	15	5.35714	1.34565	513|517|1175|1327|1340|1387|4514|4694|4707|4710|4716|4731|5439|84516|374291	ATP5F1D|ATP5MC2|AP2S1|COX4I1|COX6B1|CREBBP|COX3|NDUFA1|NDUFB1|NDUFB4|NDUFB10|NDUFV3|POLR2J|DCTN5|NDUFS7	-3.59106	0	2	0	0	-10.7495	20.2855
1	-6.63456	GO:0042773	M1	1	0	GO Biological Processes	19	ATP synthesis coupled electron transport	19_GO:0008152 metabolic process	-6.63456	10.3585	8.77737	30293	94	280	9	3.21429	1.05407	1327|1340|4514|4694|4707|4710|4716|4731|374291	COX4I1|COX6B1|COX3|NDUFA1|NDUFB1|NDUFB4|NDUFB10|NDUFV3|NDUFS7	-3.59106	0	2	0	0	-10.7495	20.2855
1	-6.63456	GO:0042775	M1	1	0	GO Biological Processes	19	mitochondrial ATP synthesis coupled electron transport	19_GO:0008152 metabolic process	-6.63456	10.3585	8.77737	30293	94	280	9	3.21429	1.05407	1327|1340|4514|4694|4707|4710|4716|4731|374291	COX4I1|COX6B1|COX3|NDUFA1|NDUFB1|NDUFB4|NDUFB10|NDUFV3|NDUFS7	-3.59106	0	2	0	0	-10.7495	20.2855
1	-6.59483	GO:0009206	M1	1	0	GO Biological Processes	19	purine ribonucleoside triphosphate biosynthetic process	19_GO:0008152 metabolic process	-6.59483	10.2495	8.72127	30293	95	280	9	3.21429	1.05407	318|513|517|4694|4707|4710|4716|4731|374291	NUDT2|ATP5F1D|ATP5MC2|NDUFA1|NDUFB1|NDUFB4|NDUFB10|NDUFV3|NDUFS7	-3.57409	0	2	0	0	-10.7495	20.2855
1	-6.55557	GO:0009145	M1	1	0	GO Biological Processes	19	purine nucleoside triphosphate biosynthetic process	19_GO:0008152 metabolic process	-6.55557	10.1427	8.666	30293	96	280	9	3.21429	1.05407	318|513|517|4694|4707|4710|4716|4731|374291	NUDT2|ATP5F1D|ATP5MC2|NDUFA1|NDUFB1|NDUFB4|NDUFB10|NDUFV3|NDUFS7	-3.57409	0	2	0	0	-10.7495	20.2855
1	-6.53841	hsa04714	M1	1	0	KEGG Pathway	24	Thermogenesis		-6.53841	6.06233	7.4762	30293	232	280	13	4.64286	1.25745	513|517|1327|1340|4514|4694|4707|4710|4716|4731|6597|84987|374291	ATP5F1D|ATP5MC2|COX4I1|COX6B1|COX3|NDUFA1|NDUFB1|NDUFB4|NDUFB10|NDUFV3|SMARCA4|COX14|NDUFS7	-3.57409	0	2	0	0	-10.7495	20.2855
1	-6.5136	GO:0045333	M1	1	0	GO Biological Processes	19	cellular respiration	19_GO:0008152 metabolic process	-6.5136	6.6578	7.65569	30293	195	280	12	4.28571	1.21038	513|1327|1340|2647|4514|4694|4707|4710|4716|4731|6834|374291	ATP5F1D|COX4I1|COX6B1|BLOC1S1|COX3|NDUFA1|NDUFB1|NDUFB4|NDUFB10|NDUFV3|SURF1|NDUFS7	-3.56701	0	2	0	0	-10.7495	20.2855
1	-6.41416	GO:0015986	M1	1	0	GO Biological Processes	19	proton motive force-driven ATP synthesis	19_GO:0008152 metabolic process	-6.41416	11.8564	8.96988	30293	73	280	8	2.85714	0.995617	513|517|4694|4707|4710|4716|4731|374291	ATP5F1D|ATP5MC2|NDUFA1|NDUFB1|NDUFB4|NDUFB10|NDUFV3|NDUFS7	-3.4846	0	2	0	0	-10.7495	20.2855
1	-6.36603	GO:0009201	M1	1	0	GO Biological Processes	19	ribonucleoside triphosphate biosynthetic process	19_GO:0008152 metabolic process	-6.36603	9.64063	8.40134	30293	101	280	9	3.21429	1.05407	318|513|517|4694|4707|4710|4716|4731|374291	NUDT2|ATP5F1D|ATP5MC2|NDUFA1|NDUFB1|NDUFB4|NDUFB10|NDUFV3|NDUFS7	-3.45286	0	2	0	0	-10.7495	20.2855
1	-6.32641	hsa05415	M1	1	0	KEGG Pathway	24	Diabetic cardiomyopathy		-6.32641	6.39543	7.44991	30293	203	280	12	4.28571	1.21038	513|517|1327|1340|1535|4514|4694|4707|4710|4716|4731|374291	ATP5F1D|ATP5MC2|COX4I1|COX6B1|CYBA|COX3|NDUFA1|NDUFB1|NDUFB4|NDUFB10|NDUFV3|NDUFS7	-3.42904	0	2	0	0	-10.7495	20.2855
1	-6.26008	GO:0022900	M1	1	0	GO Biological Processes	19	electron transport chain	19_GO:0008152 metabolic process	-6.26008	7.04191	7.60763	30293	169	280	11	3.92857	1.16101	1327|1340|1535|4514|4694|4707|4710|4716|4731|6834|374291	COX4I1|COX6B1|CYBA|COX3|NDUFA1|NDUFB1|NDUFB4|NDUFB10|NDUFV3|SURF1|NDUFS7	-3.37794	0	2	0	0	-10.7495	20.2855
1	-5.86679	WP623	M1	1	0	WikiPathways	27	Oxidative phosphorylation		-5.86679	12.6221	8.70377	30293	60	280	7	2.5	0.933025	513|517|4707|4710|4716|4731|374291	ATP5F1D|ATP5MC2|NDUFB1|NDUFB4|NDUFB10|NDUFV3|NDUFS7	-3.05558	0	2	0	0	-10.7495	20.2855
1	-5.82477	GO:0022904	M1	1	0	GO Biological Processes	19	respiratory electron transport chain	19_GO:0008152 metabolic process	-5.82477	8.32225	7.6647	30293	117	280	9	3.21429	1.05407	1327|1340|4514|4694|4707|4710|4716|4731|374291	COX4I1|COX6B1|COX3|NDUFA1|NDUFB1|NDUFB4|NDUFB10|NDUFV3|NDUFS7	-3.04047	0	2	0	0	-10.7495	20.2855
1	-5.8168	GO:0006091	M1	1	0	GO Biological Processes	19	generation of precursor metabolites and energy	19_GO:0008152 metabolic process	-5.8168	4.24272	6.36943	30293	408	280	16	5.71429	1.38715	513|1327|1340|1535|2647|4514|4694|4707|4710|4716|4731|6834|6888|25796|93974|374291	ATP5F1D|COX4I1|COX6B1|CYBA|BLOC1S1|COX3|NDUFA1|NDUFB1|NDUFB4|NDUFB10|NDUFV3|SURF1|TALDO1|PGLS|ATP5IF1|NDUFS7	-3.04047	0	2	0	0	-10.7495	20.2855
1	-5.76036	hsa05020	M1	1	0	KEGG Pathway	24	Prion disease		-5.76036	5.17081	6.67392	30293	272	280	13	4.64286	1.25745	513|517|1327|1340|1535|4514|4694|4707|4710|4716|4731|5595|374291	ATP5F1D|ATP5MC2|COX4I1|COX6B1|CYBA|COX3|NDUFA1|NDUFB1|NDUFB4|NDUFB10|NDUFV3|MAPK3|NDUFS7	-3.02862	0	2	0	0	-10.7495	20.2855
1	-5.73337	WP4396	M1	1	0	WikiPathways	27	Nonalcoholic fatty liver disease		-5.73337	7.02528	7.24038	30293	154	280	10	3.57143	1.10903	1327|1340|4514|4694|4707|4710|4716|4731|6256|374291	COX4I1|COX6B1|COX3|NDUFA1|NDUFB1|NDUFB4|NDUFB10|NDUFV3|RXRA|NDUFS7	-3.0166	0	2	0	0	-10.7495	20.2855
1	-5.70792	hsa04932	M1	1	0	KEGG Pathway	24	Non-alcoholic fatty liver disease		-5.70792	6.97995	7.20933	30293	155	280	10	3.57143	1.10903	1327|1340|4514|4694|4707|4710|4716|4731|6256|374291	COX4I1|COX6B1|COX3|NDUFA1|NDUFB1|NDUFB4|NDUFB10|NDUFV3|RXRA|NDUFS7	-3.0166	0	2	0	0	-10.7495	20.2855
1	-5.67404	GO:0042776	M1	1	0	GO Biological Processes	19	proton motive force-driven mitochondrial ATP synthesis	19_GO:0008152 metabolic process	-5.67404	11.8332	8.3796	30293	64	280	7	2.5	0.933025	513|4694|4707|4710|4716|4731|374291	ATP5F1D|NDUFA1|NDUFB1|NDUFB4|NDUFB10|NDUFV3|NDUFS7	-2.99227	0	2	0	0	-10.7495	20.2855
1	-5.50771	CORUM:178	M1	1	0	CORUM	33	Respiratory chain complex I (holoenzyme), mitochondrial		-5.50771	14.7531	8.81778	30293	44	280	6	2.14286	0.865394	4694|4707|4710|4716|4731|374291	NDUFA1|NDUFB1|NDUFB4|NDUFB10|NDUFV3|NDUFS7	-2.85337	0	2	0	0	-10.7495	20.2855
1	-5.39159	GO:0006120	M1	1	0	GO Biological Processes	19	mitochondrial electron transport, NADH to ubiquinone	19_GO:0008152 metabolic process	-5.39159	14.1116	8.59574	30293	46	280	6	2.14286	0.865394	4694|4707|4710|4716|4731|374291	NDUFA1|NDUFB1|NDUFB4|NDUFB10|NDUFV3|NDUFS7	-2.74603	0	2	0	0	-10.7495	20.2855
1	-5.33395	GO:0033108	M1	1	0	GO Biological Processes	19	mitochondrial respiratory chain complex assembly	19_GO:0009987 cellular process	-5.33395	8.56945	7.35982	30293	101	280	8	2.85714	0.995617	4694|4707|4710|4716|6834|84987|283951|374291	NDUFA1|NDUFB1|NDUFB4|NDUFB10|SURF1|COX14|UQCC4|NDUFS7	-2.69777	0	2	0	0	-10.7495	20.2855
1	-5.17287	GO:0015980	M1	1	0	GO Biological Processes	19	energy derivation by oxidation of organic compounds	19_GO:0008152 metabolic process	-5.17287	4.95523	6.2105	30293	262	280	12	4.28571	1.21038	513|1327|1340|2647|4514|4694|4707|4710|4716|4731|6834|374291	ATP5F1D|COX4I1|COX6B1|BLOC1S1|COX3|NDUFA1|NDUFB1|NDUFB4|NDUFB10|NDUFV3|SURF1|NDUFS7	-2.58421	0	2	0	0	-10.7495	20.2855
1	-5.10636	hsa05012	M1	1	0	KEGG Pathway	24	Parkinson disease		-5.10636	4.88072	6.14024	30293	266	280	12	4.28571	1.21038	513|517|1327|1340|2771|4514|4694|4707|4710|4716|4731|374291	ATP5F1D|ATP5MC2|COX4I1|COX6B1|GNAI2|COX3|NDUFA1|NDUFB1|NDUFB4|NDUFB10|NDUFV3|NDUFS7	-2.52526	0	2	0	0	-10.7495	20.2855
1	-4.84037	R-HSA-6799198	M1	1	0	Reactome Gene Sets	6	Complex I biogenesis		-4.84037	11.3883	7.58246	30293	57	280	6	2.14286	0.865394	4694|4707|4710|4716|4731|374291	NDUFA1|NDUFB1|NDUFB4|NDUFB10|NDUFV3|NDUFS7	-2.29897	0	2	0	0	-10.7495	20.2855
1	-4.80488	hsa05010	M1	1	0	KEGG Pathway	24	Alzheimer disease		-4.80488	3.9444	5.60854	30293	384	280	14	5	1.30247	102|513|517|1327|1340|4514|4694|4707|4710|4716|4731|5595|55851|374291	ADAM10|ATP5F1D|ATP5MC2|COX4I1|COX6B1|COX3|NDUFA1|NDUFB1|NDUFB4|NDUFB10|NDUFV3|MAPK3|PSENEN|NDUFS7	-2.27326	0	2	0	0	-10.7495	20.2855
1	-4.73538	GO:0046034	M1	1	0	GO Biological Processes	19	ATP metabolic process	19_GO:0008152 metabolic process	-4.73538	6.12392	6.25693	30293	159	280	9	3.21429	1.05407	318|513|517|4694|4707|4710|4716|4731|374291	NUDT2|ATP5F1D|ATP5MC2|NDUFA1|NDUFB1|NDUFB4|NDUFB10|NDUFV3|NDUFS7	-2.2297	0	2	0	0	-10.7495	20.2855
1	-4.63714	GO:0009141	M1	1	0	GO Biological Processes	19	nucleoside triphosphate metabolic process	19_GO:0008152 metabolic process	-4.63714	5.27753	5.93555	30293	205	280	10	3.57143	1.10903	318|513|517|4694|4707|4710|4716|4731|7298|374291	NUDT2|ATP5F1D|ATP5MC2|NDUFA1|NDUFB1|NDUFB4|NDUFB10|NDUFV3|TYMS|NDUFS7	-2.14994	0	2	0	0	-10.7495	20.2855
1	-4.40962	hsa05014	M1	1	0	KEGG Pathway	24	Amyotrophic lateral sclerosis		-4.40962	3.8639	5.30947	30293	364	280	13	4.64286	1.25745	513|517|1327|1340|4514|4694|4707|4710|4716|4731|11273|84516|374291	ATP5F1D|ATP5MC2|COX4I1|COX6B1|COX3|NDUFA1|NDUFB1|NDUFB4|NDUFB10|NDUFV3|ATXN2L|DCTN5|NDUFS7	-1.9459	0	2	0	0	-10.7495	20.2855
1	-4.25599	GO:0009205	M1	1	0	GO Biological Processes	19	purine ribonucleoside triphosphate metabolic process	19_GO:0008152 metabolic process	-4.25599	5.32078	5.66267	30293	183	280	9	3.21429	1.05407	318|513|517|4694|4707|4710|4716|4731|374291	NUDT2|ATP5F1D|ATP5MC2|NDUFA1|NDUFB1|NDUFB4|NDUFB10|NDUFV3|NDUFS7	-1.81051	0	2	0	0	-10.7495	20.2855
1	-4.14793	GO:0009144	M1	1	0	GO Biological Processes	19	purine nucleoside triphosphate metabolic process	19_GO:0008152 metabolic process	-4.14793	5.15187	5.53033	30293	189	280	9	3.21429	1.05407	318|513|517|4694|4707|4710|4716|4731|374291	NUDT2|ATP5F1D|ATP5MC2|NDUFA1|NDUFB1|NDUFB4|NDUFB10|NDUFV3|NDUFS7	-1.72248	0	2	0	0	-10.7495	20.2855
1	-4.13033	GO:0009199	M1	1	0	GO Biological Processes	19	ribonucleoside triphosphate metabolic process	19_GO:0008152 metabolic process	-4.13033	5.12476	5.50882	30293	190	280	9	3.21429	1.05407	318|513|517|4694|4707|4710|4716|4731|374291	NUDT2|ATP5F1D|ATP5MC2|NDUFA1|NDUFB1|NDUFB4|NDUFB10|NDUFV3|NDUFS7	-1.71858	0	2	0	0	-10.7495	20.2855
1	-4.12861	hsa04723	M1	1	0	KEGG Pathway	24	Retrograde endocannabinoid signaling		-4.12861	5.84807	5.71058	30293	148	280	8	2.85714	0.995617	2771|4694|4707|4710|4716|4731|5595|374291	GNAI2|NDUFA1|NDUFB1|NDUFB4|NDUFB10|NDUFV3|MAPK3|NDUFS7	-1.71858	0	2	0	0	-10.7495	20.2855
1	-4.11284	GO:0009152	M1	1	0	GO Biological Processes	19	purine ribonucleotide biosynthetic process	19_GO:0008152 metabolic process	-4.11284	5.09792	5.48746	30293	191	280	9	3.21429	1.05407	318|513|517|4694|4707|4710|4716|4731|374291	NUDT2|ATP5F1D|ATP5MC2|NDUFA1|NDUFB1|NDUFB4|NDUFB10|NDUFV3|NDUFS7	-1.70783	0	2	0	0	-10.7495	20.2855
1	-3.93012	GO:0006163	M1	1	0	GO Biological Processes	19	purine nucleotide metabolic process	19_GO:0008152 metabolic process	-3.93012	3.27138	4.7571	30293	463	280	14	5	1.30247	318|513|517|4694|4707|4710|4716|4731|5141|6888|10005|25796|27233|374291	NUDT2|ATP5F1D|ATP5MC2|NDUFA1|NDUFB1|NDUFB4|NDUFB10|NDUFV3|PDE4A|TALDO1|ACOT8|PGLS|SULT1C4|NDUFS7	-1.54938	0	2	0	0	-10.7495	20.2855
1	-3.90907	GO:0009117	M1	1	0	GO Biological Processes	19	nucleotide metabolic process	19_GO:0008152 metabolic process	-3.90907	3.09702	4.67708	30293	524	280	15	5.35714	1.34565	318|513|517|4694|4707|4710|4716|4731|5141|6888|7298|10005|25796|27233|374291	NUDT2|ATP5F1D|ATP5MC2|NDUFA1|NDUFB1|NDUFB4|NDUFB10|NDUFV3|PDE4A|TALDO1|TYMS|ACOT8|PGLS|SULT1C4|NDUFS7	-1.54226	0	2	0	0	-10.7495	20.2855
1	-3.86324	GO:0009260	M1	1	0	GO Biological Processes	19	ribonucleotide biosynthetic process	19_GO:0008152 metabolic process	-3.86324	4.72672	5.18393	30293	206	280	9	3.21429	1.05407	318|513|517|4694|4707|4710|4716|4731|374291	NUDT2|ATP5F1D|ATP5MC2|NDUFA1|NDUFB1|NDUFB4|NDUFB10|NDUFV3|NDUFS7	-1.51234	0	2	0	0	-10.7495	20.2855
1	-3.83749	GO:0006753	M1	1	0	GO Biological Processes	19	nucleoside phosphate metabolic process	19_GO:0008152 metabolic process	-3.83749	3.05045	4.6086	30293	532	280	15	5.35714	1.34565	318|513|517|4694|4707|4710|4716|4731|5141|6888|7298|10005|25796|27233|374291	NUDT2|ATP5F1D|ATP5MC2|NDUFA1|NDUFB1|NDUFB4|NDUFB10|NDUFV3|PDE4A|TALDO1|TYMS|ACOT8|PGLS|SULT1C4|NDUFS7	-1.49296	0	2	0	0	-10.7495	20.2855
1	-3.82797	GO:0019693	M1	1	0	GO Biological Processes	19	ribose phosphate metabolic process	19_GO:0008152 metabolic process	-3.82797	3.38092	4.72292	30293	416	280	13	4.64286	1.25745	318|513|517|4694|4707|4710|4716|4731|5141|6888|10005|27233|374291	NUDT2|ATP5F1D|ATP5MC2|NDUFA1|NDUFB1|NDUFB4|NDUFB10|NDUFV3|PDE4A|TALDO1|ACOT8|SULT1C4|NDUFS7	-1.48776	0	2	0	0	-10.7495	20.2855
1	-3.80551	hsa05022	M1	1	0	KEGG Pathway	24	Pathways of neurodegeneration - multiple diseases		-3.80551	3.18204	4.6347	30293	476	280	14	5	1.30247	513|517|1327|1340|4514|4694|4707|4710|4716|4731|5595|11273|84516|374291	ATP5F1D|ATP5MC2|COX4I1|COX6B1|COX3|NDUFA1|NDUFB1|NDUFB4|NDUFB10|NDUFV3|MAPK3|ATXN2L|DCTN5|NDUFS7	-1.47382	0	2	0	0	-10.7495	20.2855
1	-3.77173	WP4324	M1	1	0	WikiPathways	27	Mitochondrial complex I assembly model OXPHOS system		-3.77173	9.65976	6.26497	30293	56	280	5	1.78571	0.791433	4694|4707|4710|4716|4731	NDUFA1|NDUFB1|NDUFB4|NDUFB10|NDUFV3	-1.46062	0	2	0	0	-10.7495	20.2855
1	-3.75433	GO:0046390	M1	1	0	GO Biological Processes	19	ribose phosphate biosynthetic process	19_GO:0008152 metabolic process	-3.75433	4.57138	5.05214	30293	213	280	9	3.21429	1.05407	318|513|517|4694|4707|4710|4716|4731|374291	NUDT2|ATP5F1D|ATP5MC2|NDUFA1|NDUFB1|NDUFB4|NDUFB10|NDUFV3|NDUFS7	-1.4512	0	2	0	0	-10.7495	20.2855
1	-3.70976	GO:0009165	M1	1	0	GO Biological Processes	19	nucleotide biosynthetic process	19_GO:0008152 metabolic process	-3.70976	4.08261	4.86819	30293	265	280	10	3.57143	1.10903	318|513|517|4694|4707|4710|4716|4731|7298|374291	NUDT2|ATP5F1D|ATP5MC2|NDUFA1|NDUFB1|NDUFB4|NDUFB10|NDUFV3|TYMS|NDUFS7	-1.41831	0	2	0	0	-10.7495	20.2855
1	-3.68352	GO:1901293	M1	1	0	GO Biological Processes	19	nucleoside phosphate biosynthetic process	19_GO:0008152 metabolic process	-3.68352	4.05203	4.83821	30293	267	280	10	3.57143	1.10903	318|513|517|4694|4707|4710|4716|4731|7298|374291	NUDT2|ATP5F1D|ATP5MC2|NDUFA1|NDUFB1|NDUFB4|NDUFB10|NDUFV3|TYMS|NDUFS7	-1.4043	0	2	0	0	-10.7495	20.2855
1	-3.6585	GO:0072521	M1	1	0	GO Biological Processes	19	purine-containing compound metabolic process	19_GO:0008152 metabolic process	-3.6585	3.07856	4.4897	30293	492	280	14	5	1.30247	318|513|517|4694|4707|4710|4716|4731|5141|6888|10005|25796|27233|374291	NUDT2|ATP5F1D|ATP5MC2|NDUFA1|NDUFB1|NDUFB4|NDUFB10|NDUFV3|PDE4A|TALDO1|ACOT8|PGLS|SULT1C4|NDUFS7	-1.38951	0	2	0	0	-10.7495	20.2855
1	-3.62951	GO:0010257	M1	1	0	GO Biological Processes	19	NADH dehydrogenase complex assembly	19_GO:0009987 cellular process	-3.62951	9.01577	6.00301	30293	60	280	5	1.78571	0.791433	4694|4707|4710|4716|374291	NDUFA1|NDUFB1|NDUFB4|NDUFB10|NDUFS7	-1.36777	0	2	0	0	-10.7495	20.2855
1	-3.62951	GO:0032981	M1	1	0	GO Biological Processes	19	mitochondrial respiratory chain complex I assembly	19_GO:0009987 cellular process	-3.62951	9.01577	6.00301	30293	60	280	5	1.78571	0.791433	4694|4707|4710|4716|374291	NDUFA1|NDUFB1|NDUFB4|NDUFB10|NDUFS7	-1.36777	0	2	0	0	-10.7495	20.2855
1	-3.5962	GO:0009150	M1	1	0	GO Biological Processes	19	purine ribonucleotide metabolic process	19_GO:0008152 metabolic process	-3.5962	3.39862	4.55686	30293	382	280	12	4.28571	1.21038	318|513|517|4694|4707|4710|4716|4731|5141|10005|27233|374291	NUDT2|ATP5F1D|ATP5MC2|NDUFA1|NDUFB1|NDUFB4|NDUFB10|NDUFV3|PDE4A|ACOT8|SULT1C4|NDUFS7	-1.34157	0	2	0	0	-10.7495	20.2855
1	-3.53533	GO:0006164	M1	1	0	GO Biological Processes	19	purine nucleotide biosynthetic process	19_GO:0008152 metabolic process	-3.53533	4.27063	4.78803	30293	228	280	9	3.21429	1.05407	318|513|517|4694|4707|4710|4716|4731|374291	NUDT2|ATP5F1D|ATP5MC2|NDUFA1|NDUFB1|NDUFB4|NDUFB10|NDUFV3|NDUFS7	-1.29461	0	2	0	0	-10.7495	20.2855
1	-3.42584	GO:0072522	M1	1	0	GO Biological Processes	19	purine-containing compound biosynthetic process	19_GO:0008152 metabolic process	-3.42584	4.12586	4.6563	30293	236	280	9	3.21429	1.05407	318|513|517|4694|4707|4710|4716|4731|374291	NUDT2|ATP5F1D|ATP5MC2|NDUFA1|NDUFB1|NDUFB4|NDUFB10|NDUFV3|NDUFS7	-1.20516	0	2	0	0	-10.7495	20.2855
1	-3.39774	CORUM:2914	M1	1	0	CORUM	33	Respiratory chain complex I (beta subunit) mitochondrial		-3.39774	20.2855	7.45285	30293	16	280	3	1.07143	0.615267	4707|4710|4716	NDUFB1|NDUFB4|NDUFB10	-1.18903	0	2	0	0	-10.7495	20.2855
1	-3.39684	GO:0009259	M1	1	0	GO Biological Processes	19	ribonucleotide metabolic process	19_GO:0008152 metabolic process	-3.39684	3.22953	4.34655	30293	402	280	12	4.28571	1.21038	318|513|517|4694|4707|4710|4716|4731|5141|10005|27233|374291	NUDT2|ATP5F1D|ATP5MC2|NDUFA1|NDUFB1|NDUFB4|NDUFB10|NDUFV3|PDE4A|ACOT8|SULT1C4|NDUFS7	-1.18903	0	2	0	0	-10.7495	20.2855
1	-3.29307	GO:0055086	M1	1	0	GO Biological Processes	19	nucleobase-containing small molecule metabolic process	19_GO:0008152 metabolic process	-3.29307	2.70925	4.08105	30293	599	280	15	5.35714	1.34565	318|513|517|4694|4707|4710|4716|4731|5141|6888|7298|10005|25796|27233|374291	NUDT2|ATP5F1D|ATP5MC2|NDUFA1|NDUFB1|NDUFB4|NDUFB10|NDUFV3|PDE4A|TALDO1|TYMS|ACOT8|PGLS|SULT1C4|NDUFS7	-1.10991	0	2	0	0	-10.7495	20.2855
1	-2.29303	GO:0090407	M1	1	0	GO Biological Processes	19	organophosphate biosynthetic process	19_GO:0008152 metabolic process	-2.29303	2.38215	3.14494	30293	545	280	12	4.28571	1.21038	318|513|517|4694|4707|4710|4716|4731|7298|10327|56848|374291	NUDT2|ATP5F1D|ATP5MC2|NDUFA1|NDUFB1|NDUFB4|NDUFB10|NDUFV3|TYMS|AKR1A1|SPHK2|NDUFS7	-0.401816	0	2	0	0	-10.7495	20.2855
1	-2.15088	GO:0007005	M1	1	0	GO Biological Processes	19	mitochondrion organization	19_GO:0009987 cellular process	-2.15088	2.51603	3.05818	30293	430	280	10	3.57143	1.10903	513|4694|4707|4710|4716|6834|84987|93974|283951|374291	ATP5F1D|NDUFA1|NDUFB1|NDUFB4|NDUFB10|SURF1|COX14|ATP5IF1|UQCC4|NDUFS7	-0.303398	0	2	0	0	-10.7495	20.2855
1	-8.24439	R-HSA-9675108	M1	1	0	Reactome Gene Sets	6	Nervous system development		-8.24439	4.30511	7.74908	30293	578	280	23	8.21429	1.64094	102|389|1175|1944|3785|5595|6136|6141|6157|6158|6205|6217|6223|6234|6453|6597|6923|7094|9260|10451|23708|55851|219699	ADAM10|RHOC|AP2S1|EFNA3|KCNQ2|MAPK3|RPL12|RPL18|RPL27A|RPL28|RPS11|RPS16|RPS19|RPS28|ITSN1|SMARCA4|ELOB|TLN1|PDLIM7|VAV3|GSPT2|PSENEN|UNC5B	-4.67801	0	3	1	1	-8.24439	13.9599
1	-7.90592	R-HSA-422475	M1	1	0	Reactome Gene Sets	6	Axon guidance		-7.90592	4.30409	7.57413	30293	553	280	22	7.85714	1.60799	102|389|1175|1944|3785|5595|6136|6141|6157|6158|6205|6217|6223|6234|6453|6923|7094|9260|10451|23708|55851|219699	ADAM10|RHOC|AP2S1|EFNA3|KCNQ2|MAPK3|RPL12|RPL18|RPL27A|RPL28|RPS11|RPS16|RPS19|RPS28|ITSN1|ELOB|TLN1|PDLIM7|VAV3|GSPT2|PSENEN|UNC5B	-4.40649	0	3	0	0	-8.24439	13.9599
1	-6.63456	R-HSA-156842	M1	1	0	Reactome Gene Sets	6	Eukaryotic Translation Elongation		-6.63456	10.3585	8.77737	30293	94	280	9	3.21429	1.05407	1917|6136|6141|6157|6158|6205|6217|6223|6234	EEF1A2|RPL12|RPL18|RPL27A|RPL28|RPS11|RPS16|RPS19|RPS28	-3.59106	0	3	0	0	-8.24439	13.9599
1	-6.63456	R-HSA-72764	M1	1	0	Reactome Gene Sets	6	Eukaryotic Translation Termination		-6.63456	10.3585	8.77737	30293	94	280	9	3.21429	1.05407	6136|6141|6157|6158|6205|6217|6223|6234|23708	RPL12|RPL18|RPL27A|RPL28|RPS11|RPS16|RPS19|RPS28|GSPT2	-3.59106	0	3	0	0	-8.24439	13.9599
1	-6.55557	R-HSA-975956	M1	1	0	Reactome Gene Sets	6	Nonsense Mediated Decay (NMD) independent of the Exon Junction Complex (EJC)		-6.55557	10.1427	8.666	30293	96	280	9	3.21429	1.05407	6136|6141|6157|6158|6205|6217|6223|6234|23708	RPL12|RPL18|RPL27A|RPL28|RPS11|RPS16|RPS19|RPS28|GSPT2	-3.57409	0	3	0	0	-8.24439	13.9599
1	-6.22752	R-HSA-168273	M1	1	0	Reactome Gene Sets	6	Influenza Viral RNA Transcription and Replication		-6.22752	7.95509	7.85175	30293	136	280	10	3.57143	1.10903	2962|5439|6136|6141|6157|6158|6205|6217|6223|6234	GTF2F1|POLR2J|RPL12|RPL18|RPL27A|RPL28|RPS11|RPS16|RPS19|RPS28	-3.36011	0	3	0	0	-8.24439	13.9599
1	-6.10466	CORUM:306	M1	1	0	CORUM	33	Ribosome, cytoplasmic		-6.10466	10.8189	8.49377	30293	80	280	8	2.85714	0.995617	6136|6141|6157|6158|6205|6217|6223|6234	RPL12|RPL18|RPL27A|RPL28|RPS11|RPS16|RPS19|RPS28	-3.25149	0	3	0	0	-8.24439	13.9599
1	-5.85604	R-HSA-927802	M1	1	0	Reactome Gene Sets	6	Nonsense-Mediated Decay (NMD)		-5.85604	8.394	7.70652	30293	116	280	9	3.21429	1.05407	6136|6141|6157|6158|6205|6217|6223|6234|23708	RPL12|RPL18|RPL27A|RPL28|RPS11|RPS16|RPS19|RPS28|GSPT2	-3.05558	0	3	0	0	-8.24439	13.9599
1	-5.85604	R-HSA-975957	M1	1	0	Reactome Gene Sets	6	Nonsense Mediated Decay (NMD) enhanced by the Exon Junction Complex (EJC)		-5.85604	8.394	7.70652	30293	116	280	9	3.21429	1.05407	6136|6141|6157|6158|6205|6217|6223|6234|23708	RPL12|RPL18|RPL27A|RPL28|RPS11|RPS16|RPS19|RPS28|GSPT2	-3.05558	0	3	0	0	-8.24439	13.9599
1	-5.7865	WP477	M1	1	0	WikiPathways	27	Cytoplasmic ribosomal proteins		-5.7865	9.83539	8.01707	30293	88	280	8	2.85714	0.995617	6136|6141|6157|6158|6205|6217|6223|6234	RPL12|RPL18|RPL27A|RPL28|RPS11|RPS16|RPS19|RPS28	-3.02862	0	3	0	0	-8.24439	13.9599
1	-5.76314	R-HSA-2408522	M1	1	0	Reactome Gene Sets	6	Selenoamino acid metabolism		-5.76314	8.18238	7.58253	30293	119	280	9	3.21429	1.05407	3176|6136|6141|6157|6158|6205|6217|6223|6234	HNMT|RPL12|RPL18|RPL27A|RPL28|RPS11|RPS16|RPS19|RPS28	-3.02862	0	3	0	0	-8.24439	13.9599
1	-5.71209	R-HSA-156902	M1	1	0	Reactome Gene Sets	6	Peptide chain elongation		-5.71209	9.61683	7.90737	30293	90	280	8	2.85714	0.995617	6136|6141|6157|6158|6205|6217|6223|6234	RPL12|RPL18|RPL27A|RPL28|RPS11|RPS16|RPS19|RPS28	-3.0166	0	3	0	0	-8.24439	13.9599
1	-5.71209	R-HSA-192823	M1	1	0	Reactome Gene Sets	6	Viral mRNA Translation		-5.71209	9.61683	7.90737	30293	90	280	8	2.85714	0.995617	6136|6141|6157|6158|6205|6217|6223|6234	RPL12|RPL18|RPL27A|RPL28|RPS11|RPS16|RPS19|RPS28	-3.0166	0	3	0	0	-8.24439	13.9599
1	-5.65759	R-HSA-168255	M1	1	0	Reactome Gene Sets	6	Influenza Infection		-5.65759	6.89104	7.14804	30293	157	280	10	3.57143	1.10903	2962|5439|6136|6141|6157|6158|6205|6217|6223|6234	GTF2F1|POLR2J|RPL12|RPL18|RPL27A|RPL28|RPS11|RPS16|RPS19|RPS28	-2.98516	0	3	0	0	-8.24439	13.9599
1	-5.56875	R-HSA-2408557	M1	1	0	Reactome Gene Sets	6	Selenocysteine synthesis		-5.56875	9.2076	7.6979	30293	94	280	8	2.85714	0.995617	6136|6141|6157|6158|6205|6217|6223|6234	RPL12|RPL18|RPL27A|RPL28|RPS11|RPS16|RPS19|RPS28	-2.90547	0	3	0	0	-8.24439	13.9599
1	-5.30265	R-HSA-9010553	M1	1	0	Reactome Gene Sets	6	Regulation of expression of SLITs and ROBOs		-5.30265	6.29007	6.72016	30293	172	280	10	3.57143	1.10903	6136|6141|6157|6158|6205|6217|6223|6234|6923|23708	RPL12|RPL18|RPL27A|RPL28|RPS11|RPS16|RPS19|RPS28|ELOB|GSPT2	-2.69777	0	3	0	0	-8.24439	13.9599
1	-5.30193	R-HSA-72689	M1	1	0	Reactome Gene Sets	6	Formation of a pool of free 40S subunits		-5.30193	8.48543	7.3142	30293	102	280	8	2.85714	0.995617	6136|6141|6157|6158|6205|6217|6223|6234	RPL12|RPL18|RPL27A|RPL28|RPS11|RPS16|RPS19|RPS28	-2.69777	0	3	0	0	-8.24439	13.9599
1	-5.30193	R-HSA-9633012	M1	1	0	Reactome Gene Sets	6	Response of EIF2AK4 (GCN2) to amino acid deficiency		-5.30193	8.48543	7.3142	30293	102	280	8	2.85714	0.995617	6136|6141|6157|6158|6205|6217|6223|6234	RPL12|RPL18|RPL27A|RPL28|RPS11|RPS16|RPS19|RPS28	-2.69777	0	3	0	0	-8.24439	13.9599
1	-5.00036	R-HSA-156827	M1	1	0	Reactome Gene Sets	6	L13a-mediated translational silencing of Ceruloplasmin expression		-5.00036	7.72781	6.88976	30293	112	280	8	2.85714	0.995617	6136|6141|6157|6158|6205|6217|6223|6234	RPL12|RPL18|RPL27A|RPL28|RPS11|RPS16|RPS19|RPS28	-2.42668	0	3	0	0	-8.24439	13.9599
1	-4.97192	R-HSA-1799339	M1	1	0	Reactome Gene Sets	6	SRP-dependent cotranslational protein targeting to membrane		-4.97192	7.65942	6.85021	30293	113	280	8	2.85714	0.995617	6136|6141|6157|6158|6205|6217|6223|6234	RPL12|RPL18|RPL27A|RPL28|RPS11|RPS16|RPS19|RPS28	-2.41272	0	3	0	0	-8.24439	13.9599
1	-4.97192	R-HSA-72706	M1	1	0	Reactome Gene Sets	6	GTP hydrolysis and joining of the 60S ribosomal subunit		-4.97192	7.65942	6.85021	30293	113	280	8	2.85714	0.995617	6136|6141|6157|6158|6205|6217|6223|6234	RPL12|RPL18|RPL27A|RPL28|RPS11|RPS16|RPS19|RPS28	-2.41272	0	3	0	0	-8.24439	13.9599
1	-4.96389	R-HSA-9824446	M1	1	0	Reactome Gene Sets	6	Viral Infection Pathways		-4.96389	2.96216	5.3164	30293	767	280	21	7.5	1.57406	482|1175|1312|1387|2962|3134|3661|5439|5479|5931|6136|6141|6157|6158|6205|6217|6223|6234|6923|8970|9612	ATP1B2|AP2S1|COMT|CREBBP|GTF2F1|HLA-F|IRF3|POLR2J|PPIB|RBBP7|RPL12|RPL18|RPL27A|RPL28|RPS11|RPS16|RPS19|RPS28|ELOB|H2BC11|NCOR2	-2.41175	0	3	0	0	-8.24439	13.9599
1	-4.7807	R-HSA-72613	M1	1	0	Reactome Gene Sets	6	Eukaryotic Translation Initiation		-4.7807	7.21262	6.58634	30293	120	280	8	2.85714	0.995617	6136|6141|6157|6158|6205|6217|6223|6234	RPL12|RPL18|RPL27A|RPL28|RPS11|RPS16|RPS19|RPS28	-2.26714	0	3	0	0	-8.24439	13.9599
1	-4.7807	R-HSA-72737	M1	1	0	Reactome Gene Sets	6	Cap-dependent Translation Initiation		-4.7807	7.21262	6.58634	30293	120	280	8	2.85714	0.995617	6136|6141|6157|6158|6205|6217|6223|6234	RPL12|RPL18|RPL27A|RPL28|RPS11|RPS16|RPS19|RPS28	-2.26714	0	3	0	0	-8.24439	13.9599
1	-4.70268	GO:0002181	M1	1	0	GO Biological Processes	19	cytoplasmic translation	19_GO:0008152 metabolic process	-4.70268	7.0367	6.47967	30293	123	280	8	2.85714	0.995617	6136|6141|6157|6158|6205|6217|6223|6234	RPL12|RPL18|RPL27A|RPL28|RPS11|RPS16|RPS19|RPS28	-2.20325	0	3	0	0	-8.24439	13.9599
1	-4.39296	R-HSA-376176	M1	1	0	Reactome Gene Sets	6	Signaling by ROBO receptors		-4.39296	4.94015	5.65233	30293	219	280	10	3.57143	1.10903	6136|6141|6157|6158|6205|6217|6223|6234|6923|23708	RPL12|RPL18|RPL27A|RPL28|RPS11|RPS16|RPS19|RPS28|ELOB|GSPT2	-1.93492	0	3	0	0	-8.24439	13.9599
1	-4.18285	hsa05171	M1	1	0	KEGG Pathway	24	Coronavirus disease - COVID-19		-4.18285	4.66333	5.41012	30293	232	280	10	3.57143	1.10903	3661|5595|6136|6141|6157|6158|6205|6217|6223|6234	IRF3|MAPK3|RPL12|RPL18|RPL27A|RPL28|RPS11|RPS16|RPS19|RPS28	-1.75213	0	3	0	0	-8.24439	13.9599
1	-3.9496	R-HSA-9711097	M1	1	0	Reactome Gene Sets	6	Cellular response to starvation		-3.9496	5.51283	5.47576	30293	157	280	8	2.85714	0.995617	6136|6141|6157|6158|6205|6217|6223|6234	RPL12|RPL18|RPL27A|RPL28|RPS11|RPS16|RPS19|RPS28	-1.56411	0	3	0	0	-8.24439	13.9599
1	-3.76464	hsa03010	M1	1	0	KEGG Pathway	24	Ribosome		-3.76464	5.18272	5.23522	30293	167	280	8	2.85714	0.995617	6136|6141|6157|6158|6205|6217|6223|6234	RPL12|RPL18|RPL27A|RPL28|RPS11|RPS16|RPS19|RPS28	-1.45754	0	3	0	0	-8.24439	13.9599
1	-3.73364	CORUM:338	M1	1	0	CORUM	33	40S ribosomal subunit, cytoplasmic		-3.73364	13.9599	6.97304	30293	31	280	4	1.42857	0.709165	6205|6217|6223|6234	RPS11|RPS16|RPS19|RPS28	-1.43444	0	3	0	0	-8.24439	13.9599
1	-3.62584	CORUM:305	M1	1	0	CORUM	33	40S ribosomal subunit, cytoplasmic		-3.62584	13.1139	6.72501	30293	33	280	4	1.42857	0.709165	6205|6217|6223|6234	RPS11|RPS16|RPS19|RPS28	-1.36767	0	3	0	0	-8.24439	13.9599
1	-3.56355	R-HSA-9692914	M1	1	0	Reactome Gene Sets	6	SARS-CoV-1-host interactions		-3.56355	6.76183	5.46138	30293	96	280	6	2.14286	0.865394	3661|5479|6205|6217|6223|6234	IRF3|PPIB|RPS11|RPS16|RPS19|RPS28	-1.31939	0	3	0	0	-8.24439	13.9599
1	-3.46348	R-HSA-6791226	M1	1	0	Reactome Gene Sets	6	Major pathway of rRNA processing in the nucleolus and cytosol		-3.46348	4.67846	4.84729	30293	185	280	8	2.85714	0.995617	6136|6141|6157|6158|6205|6217|6223|6234	RPL12|RPL18|RPL27A|RPL28|RPS11|RPS16|RPS19|RPS28	-1.23289	0	3	0	0	-8.24439	13.9599
1	-3.43054	R-HSA-9735869	M1	1	0	Reactome Gene Sets	6	SARS-CoV-1 modulates host translation machinery		-3.43054	11.6961	6.28797	30293	37	280	4	1.42857	0.709165	6205|6217|6223|6234	RPS11|RPS16|RPS19|RPS28	-1.20516	0	3	0	0	-8.24439	13.9599
1	-3.37624	CORUM:3055	M1	1	0	CORUM	33	Nop56p-associated pre-rRNA complex		-3.37624	6.24169	5.17192	30293	104	280	6	2.14286	0.865394	6136|6141|6157|6158|6205|6217	RPL12|RPL18|RPL27A|RPL28|RPS11|RPS16	-1.17713	0	3	0	0	-8.24439	13.9599
1	-3.37553	R-HSA-72766	M1	1	0	Reactome Gene Sets	6	Translation		-3.37553	3.70511	4.48639	30293	292	280	10	3.57143	1.10903	1917|6136|6141|6157|6158|6205|6217|6223|6234|23708	EEF1A2|RPL12|RPL18|RPL27A|RPL28|RPS11|RPS16|RPS19|RPS28|GSPT2	-1.17713	0	3	0	0	-8.24439	13.9599
1	-3.32715	R-HSA-8953854	M1	1	0	Reactome Gene Sets	6	Metabolism of RNA		-3.32715	2.53336	4.03921	30293	726	280	17	6.07143	1.42714	2962|4849|5439|6136|6141|6157|6158|6205|6217|6223|6234|22985|23708|54883|55954|57819|79042	GTF2F1|CNOT3|POLR2J|RPL12|RPL18|RPL27A|RPL28|RPS11|RPS16|RPS19|RPS28|ACIN1|GSPT2|CWC25|ZMAT5|LSM2|TSEN34	-1.13184	0	3	0	0	-8.24439	13.9599
1	-3.31139	R-HSA-8868773	M1	1	0	Reactome Gene Sets	6	rRNA processing in the nucleus and cytosol		-3.31139	4.43853	4.65276	30293	195	280	8	2.85714	0.995617	6136|6141|6157|6158|6205|6217|6223|6234	RPL12|RPL18|RPL27A|RPL28|RPS11|RPS16|RPS19|RPS28	-1.11953	0	3	0	0	-8.24439	13.9599
1	-3.28366	R-HSA-9679506	M1	1	0	Reactome Gene Sets	6	SARS-CoV Infections		-3.28366	3.13592	4.2266	30293	414	280	12	4.28571	1.21038	482|1175|1312|1387|3134|3661|5479|5931|6205|6217|6223|6234	ATP1B2|AP2S1|COMT|CREBBP|HLA-F|IRF3|PPIB|RBBP7|RPS11|RPS16|RPS19|RPS28	-1.10644	0	3	0	0	-8.24439	13.9599
1	-3.16875	R-HSA-72312	M1	1	0	Reactome Gene Sets	6	rRNA processing		-3.16875	4.22202	4.47092	30293	205	280	8	2.85714	0.995617	6136|6141|6157|6158|6205|6217|6223|6234	RPL12|RPL18|RPL27A|RPL28|RPS11|RPS16|RPS19|RPS28	-1.00891	0	3	0	0	-8.24439	13.9599
1	-3.08727	R-HSA-71291	M1	1	0	Reactome Gene Sets	6	Metabolism of amino acids and derivatives		-3.08727	3.16511	4.08041	30293	376	280	11	3.92857	1.16101	3176|4357|6136|6141|6157|6158|6205|6217|6223|6234|51686	HNMT|MPST|RPL12|RPL18|RPL27A|RPL28|RPS11|RPS16|RPS19|RPS28|OAZ3	-0.93864	0	3	0	0	-8.24439	13.9599
1	-3.0305	CORUM:308	M1	1	0	CORUM	33	60S ribosomal subunit, cytoplasmic		-3.0305	9.2076	5.439	30293	47	280	4	1.42857	0.709165	6136|6141|6157|6158	RPL12|RPL18|RPL27A|RPL28	-0.898154	0	3	0	0	-8.24439	13.9599
1	-2.89659	R-HSA-9754678	M1	1	0	Reactome Gene Sets	6	SARS-CoV-2 modulates host translation machinery		-2.89659	8.48543	5.16756	30293	51	280	4	1.42857	0.709165	6205|6217|6223|6234	RPS11|RPS16|RPS19|RPS28	-0.792605	0	3	0	0	-8.24439	13.9599
1	-2.86496	R-HSA-72695	M1	1	0	Reactome Gene Sets	6	Formation of the ternary complex, and subsequently, the 43S complex		-2.86496	8.32225	5.1043	30293	52	280	4	1.42857	0.709165	6205|6217|6223|6234	RPS11|RPS16|RPS19|RPS28	-0.770769	0	3	0	0	-8.24439	13.9599
1	-2.83401	GO:0030490	M1	1	0	GO Biological Processes	19	maturation of SSU-rRNA	19_GO:0008152 metabolic process	-2.83401	8.16523	5.04273	30293	53	280	4	1.42857	0.709165	6217|6223|6234|85395	RPS16|RPS19|RPS28|SLX9	-0.742334	0	3	0	0	-8.24439	13.9599
1	-2.67363	R-HSA-9678108	M1	1	0	Reactome Gene Sets	6	SARS-CoV-1 Infection		-2.67363	4.57138	4.12019	30293	142	280	6	2.14286	0.865394	3661|5479|6205|6217|6223|6234	IRF3|PPIB|RPS11|RPS16|RPS19|RPS28	-0.638731	0	3	0	0	-8.24439	13.9599
1	-2.66126	R-HSA-72649	M1	1	0	Reactome Gene Sets	6	Translation initiation complex formation		-2.66126	7.33487	4.7044	30293	59	280	4	1.42857	0.709165	6205|6217|6223|6234	RPS11|RPS16|RPS19|RPS28	-0.632705	0	3	0	0	-8.24439	13.9599
1	-2.66126	R-HSA-72702	M1	1	0	Reactome Gene Sets	6	Ribosomal scanning and start codon recognition		-2.66126	7.33487	4.7044	30293	59	280	4	1.42857	0.709165	6205|6217|6223|6234	RPS11|RPS16|RPS19|RPS28	-0.632705	0	3	0	0	-8.24439	13.9599
1	-2.63443	R-HSA-72662	M1	1	0	Reactome Gene Sets	6	Activation of the mRNA upon binding of the cap-binding complex and eIFs, and subsequent binding to 43S		-2.63443	7.21262	4.65262	30293	60	280	4	1.42857	0.709165	6205|6217|6223|6234	RPS11|RPS16|RPS19|RPS28	-0.616508	0	3	0	0	-8.24439	13.9599
1	-2.56424	GO:0042274	M1	1	0	GO Biological Processes	19	ribosomal small subunit biogenesis	19_GO:0009987 cellular process	-2.56424	5.25191	4.17503	30293	103	280	5	1.78571	0.791433	6205|6217|6223|6234|85395	RPS11|RPS16|RPS19|RPS28|SLX9	-0.568013	0	3	0	0	-8.24439	13.9599
1	-2.53396	R-HSA-9705683	M1	1	0	Reactome Gene Sets	6	SARS-CoV-2-host interactions		-2.53396	3.73067	3.77045	30293	203	280	7	2.5	0.933025	1387|3134|3661|6205|6217|6223|6234	CREBBP|HLA-F|IRF3|RPS11|RPS16|RPS19|RPS28	-0.551163	0	3	0	0	-8.24439	13.9599
1	-2.48639	GO:0006518	M1	1	0	GO Biological Processes	19	peptide metabolic process	19_GO:0008152 metabolic process	-2.48639	2.52092	3.3624	30293	515	280	12	4.28571	1.21038	102|1917|6136|6141|6157|6158|6205|6217|6223|6234|23708|55851	ADAM10|EEF1A2|RPL12|RPL18|RPL27A|RPL28|RPS11|RPS16|RPS19|RPS28|GSPT2|PSENEN	-0.520258	0	3	0	0	-8.24439	13.9599
1	-2.41833	GO:0006412	M1	1	0	GO Biological Processes	19	translation	19_GO:0008152 metabolic process	-2.41833	2.75291	3.37838	30293	393	280	10	3.57143	1.10903	1917|6136|6141|6157|6158|6205|6217|6223|6234|23708	EEF1A2|RPL12|RPL18|RPL27A|RPL28|RPS11|RPS16|RPS19|RPS28|GSPT2	-0.480339	0	3	0	0	-8.24439	13.9599
1	-2.35141	GO:0000462	M1	1	0	GO Biological Processes	19	maturation of SSU-rRNA from tricistronic rRNA transcript (SSU-rRNA, 5.8S rRNA, LSU-rRNA)	19_GO:0008152 metabolic process	-2.35141	9.01577	4.64806	30293	36	280	3	1.07143	0.615267	6217|6223|85395	RPS16|RPS19|SLX9	-0.436637	0	3	0	0	-8.24439	13.9599
1	-2.20575	GO:0043043	M1	1	0	GO Biological Processes	19	peptide biosynthetic process	19_GO:0008152 metabolic process	-2.20575	2.56373	3.1245	30293	422	280	10	3.57143	1.10903	1917|6136|6141|6157|6158|6205|6217|6223|6234|23708	EEF1A2|RPL12|RPL18|RPL27A|RPL28|RPS11|RPS16|RPS19|RPS28|GSPT2	-0.341828	0	3	0	0	-8.24439	13.9599
1	-6.86541	R-HSA-9707564	M1	1	0	Reactome Gene Sets	6	Cytoprotection by HMOX1		-6.86541	13.5237	9.68719	30293	64	280	8	2.85714	0.995617	1327|1340|1387|4514|6256|6834|9612|84987	COX4I1|COX6B1|CREBBP|COX3|RXRA|SURF1|NCOR2|COX14	-3.64229	0	4	1	1	-6.86541	30.9112
1	-6.06147	R-HSA-9711123	M1	1	0	Reactome Gene Sets	6	Cellular response to chemical stress		-6.06147	6.03847	7.16114	30293	215	280	12	4.28571	1.21038	318|1327|1340|1387|1535|4514|6256|6834|6888|7001|9612|84987	NUDT2|COX4I1|COX6B1|CREBBP|CYBA|COX3|RXRA|SURF1|TALDO1|PRDX2|NCOR2|COX14	-3.22209	0	4	0	0	-6.86541	30.9112
1	-5.78101	R-HSA-3700989	M1	1	0	Reactome Gene Sets	6	Transcriptional Regulation by TP53		-5.78101	4.48298	6.43922	30293	362	280	15	5.35714	1.34565	1027|1327|1340|1387|1820|2962|4514|4849|5439|5931|6834|6923|7001|27327|84987	CDKN1B|COX4I1|COX6B1|CREBBP|ARID3A|GTF2F1|COX3|CNOT3|POLR2J|RBBP7|SURF1|ELOB|PRDX2|TNRC6A|COX14	-3.02862	0	4	0	0	-6.86541	30.9112
1	-5.1773	CORUM:6442	M1	1	0	CORUM	33	Cytochrome c oxidase, mitochondrial		-5.1773	30.9112	10.8122	30293	14	280	4	1.42857	0.709165	1327|4514|6834|84987	COX4I1|COX3|SURF1|COX14	-2.58421	0	4	0	0	-6.86541	30.9112
1	-4.83732	WP4922	M1	1	0	WikiPathways	27	Mitochondrial complex IV assembly		-4.83732	15.9102	8.40202	30293	34	280	5	1.78571	0.791433	1327|1340|4514|6834|84987	COX4I1|COX6B1|COX3|SURF1|COX14	-2.29897	0	4	0	0	-6.86541	30.9112
1	-4.77916	R-HSA-5628897	M1	1	0	Reactome Gene Sets	6	TP53 Regulates Metabolic Genes		-4.77916	8.70489	6.95132	30293	87	280	7	2.5	0.933025	1327|1340|4514|6834|7001|27327|84987	COX4I1|COX6B1|COX3|SURF1|PRDX2|TNRC6A|COX14	-2.26714	0	4	0	0	-6.86541	30.9112
1	-4.48321	GO:0017004	M1	1	0	GO Biological Processes	19	cytochrome complex assembly	19_GO:0009987 cellular process	-4.48321	13.5237	7.65536	30293	40	280	5	1.78571	0.791433	1535|4514|6834|84987|283951	CYBA|COX3|SURF1|COX14|UQCC4	-2.00791	0	4	0	0	-6.86541	30.9112
1	-3.37965	GO:1902600	M1	1	0	GO Biological Processes	19	proton transmembrane transport	19_GO:0051179 localization	-3.37965	5.22293	4.92331	30293	145	280	7	2.5	0.933025	513|517|1327|1340|4514|6834|374291	ATP5F1D|ATP5MC2|COX4I1|COX6B1|COX3|SURF1|NDUFS7	-1.17713	0	4	0	0	-6.86541	30.9112
1	-3.22572	WP5380	M1	1	0	WikiPathways	27	5q35 copy number variation		-3.22572	5.84807	4.94248	30293	111	280	6	2.14286	0.865394	102|1327|1340|2771|4514|9260	ADAM10|COX4I1|COX6B1|GNAI2|COX3|PDLIM7	-1.05145	0	4	0	0	-6.86541	30.9112
1	-2.8109	GO:0006123	M1	1	0	GO Biological Processes	19	mitochondrial electron transport, cytochrome c to oxygen	19_GO:0008152 metabolic process	-2.8109	12.9827	5.78924	30293	25	280	3	1.07143	0.615267	1327|1340|4514	COX4I1|COX6B1|COX3	-0.73119	0	4	0	0	-6.86541	30.9112
1	-2.63799	GO:0098662	M1	1	0	GO Biological Processes	19	inorganic cation transmembrane transport	19_GO:0051179 localization	-2.63799	2.41186	3.45333	30293	628	280	14	5	1.30247	482|513|517|1327|1340|2316|2621|3785|4514|6834|11261|54822|91689|374291	ATP1B2|ATP5F1D|ATP5MC2|COX4I1|COX6B1|FLNA|GAS6|KCNQ2|COX3|SURF1|CHP1|TRPM7|SMDT1|NDUFS7	-0.616508	0	4	0	0	-6.86541	30.9112
1	-2.57889	GO:0008535	M1	1	0	GO Biological Processes	19	respiratory chain complex IV assembly	19_GO:0009987 cellular process	-2.57889	10.8189	5.19705	30293	30	280	3	1.07143	0.615267	4514|6834|84987	COX3|SURF1|COX14	-0.573507	0	4	0	0	-6.86541	30.9112
1	-2.57134	GO:0006812	M1	1	0	GO Biological Processes	19	monoatomic cation transport	19_GO:0051179 localization	-2.57134	2.21643	3.3266	30293	781	280	16	5.71429	1.38715	482|513|517|1027|1327|1340|2316|2512|2621|3785|4514|6834|11261|54822|91689|374291	ATP1B2|ATP5F1D|ATP5MC2|CDKN1B|COX4I1|COX6B1|FLNA|FTL|GAS6|KCNQ2|COX3|SURF1|CHP1|TRPM7|SMDT1|NDUFS7	-0.571198	0	4	0	0	-6.86541	30.9112
1	-2.53986	GO:0098655	M1	1	0	GO Biological Processes	19	monoatomic cation transmembrane transport	19_GO:0051179 localization	-2.53986	2.35194	3.34953	30293	644	280	14	5	1.30247	482|513|517|1327|1340|2316|2621|3785|4514|6834|11261|54822|91689|374291	ATP1B2|ATP5F1D|ATP5MC2|COX4I1|COX6B1|FLNA|GAS6|KCNQ2|COX3|SURF1|CHP1|TRPM7|SMDT1|NDUFS7	-0.552944	0	4	0	0	-6.86541	30.9112
1	-2.10258	GO:0098660	M1	1	0	GO Biological Processes	19	inorganic ion transmembrane transport	19_GO:0051179 localization	-2.10258	2.09206	2.87266	30293	724	280	14	5	1.30247	482|513|517|1327|1340|2316|2621|3785|4514|6834|11261|54822|91689|374291	ATP1B2|ATP5F1D|ATP5MC2|COX4I1|COX6B1|FLNA|GAS6|KCNQ2|COX3|SURF1|CHP1|TRPM7|SMDT1|NDUFS7	-0.279188	0	4	0	0	-6.86541	30.9112
1	-2.05905	hsa04260	M1	1	0	KEGG Pathway	24	Cardiac muscle contraction		-2.05905	4.97422	3.58553	30293	87	280	4	1.42857	0.709165	482|1327|1340|4514	ATP1B2|COX4I1|COX6B1|COX3	-0.248542	0	4	0	0	-6.86541	30.9112
1	-5.32612	R-HSA-9006931	M1	1	0	Reactome Gene Sets	6	Signaling by Nuclear Receptors		-5.32612	4.71967	6.2327	30293	298	280	13	4.64286	1.25745	1027|1387|2625|2771|2962|5439|5595|6256|6319|8970|9612|27327|55766	CDKN1B|CREBBP|GATA3|GNAI2|GTF2F1|POLR2J|MAPK3|RXRA|SCD|H2BC11|NCOR2|TNRC6A|H2AJ	-2.69777	0	5	1	1	-5.32612	6.25888
1	-4.34313	R-HSA-8939211	M1	1	0	Reactome Gene Sets	6	ESR-mediated signaling		-4.34313	4.87339	5.59477	30293	222	280	10	3.57143	1.10903	1027|1387|2625|2771|2962|5439|5595|8970|27327|55766	CDKN1B|CREBBP|GATA3|GNAI2|GTF2F1|POLR2J|MAPK3|H2BC11|TNRC6A|H2AJ	-1.89069	0	5	0	0	-5.32612	6.25888
1	-4.04398	R-HSA-2559583	M1	1	0	Reactome Gene Sets	6	Cellular Senescence		-4.04398	4.99335	5.40349	30293	195	280	9	3.21429	1.05407	1027|2077|3005|5595|5931|8535|8970|27327|55766	CDKN1B|ERF|H1-0|MAPK3|RBBP7|CBX4|H2BC11|TNRC6A|H2AJ	-1.64425	0	5	0	0	-5.32612	6.25888
1	-3.86124	R-HSA-5617472	M1	1	0	Reactome Gene Sets	6	Activation of anterior HOX genes in hindbrain development during early embryogenesis		-3.86124	6.25888	5.59851	30293	121	280	7	2.5	0.933025	1387|5439|5931|6256|8085|8970|55766	CREBBP|POLR2J|RBBP7|RXRA|KMT2D|H2BC11|H2AJ	-1.51234	0	5	0	0	-5.32612	6.25888
1	-3.86124	R-HSA-5619507	M1	1	0	Reactome Gene Sets	6	Activation of HOX genes during differentiation		-3.86124	6.25888	5.59851	30293	121	280	7	2.5	0.933025	1387|5439|5931|6256|8085|8970|55766	CREBBP|POLR2J|RBBP7|RXRA|KMT2D|H2BC11|H2AJ	-1.51234	0	5	0	0	-5.32612	6.25888
1	-3.42584	R-HSA-8878171	M1	1	0	Reactome Gene Sets	6	Transcriptional regulation by RUNX1		-3.42584	4.12586	4.6563	30293	236	280	9	3.21429	1.05407	1387|2625|6597|8085|8535|8970|26053|27327|55766	CREBBP|GATA3|SMARCA4|KMT2D|CBX4|H2BC11|AUTS2|TNRC6A|H2AJ	-1.20516	0	5	0	0	-5.32612	6.25888
1	-3.30873	R-HSA-9018519	M1	1	0	Reactome Gene Sets	6	Estrogen-dependent gene expression		-3.30873	5.08272	4.82537	30293	149	280	7	2.5	0.933025	1387|2625|2962|5439|8970|27327|55766	CREBBP|GATA3|GTF2F1|POLR2J|H2BC11|TNRC6A|H2AJ	-1.11953	0	5	0	0	-5.32612	6.25888
1	-2.97399	R-HSA-2559580	M1	1	0	Reactome Gene Sets	6	Oxidative Stress Induced Senescence		-2.97399	5.23497	4.56424	30293	124	280	6	2.14286	0.865394	5595|5931|8535|8970|27327|55766	MAPK3|RBBP7|CBX4|H2BC11|TNRC6A|H2AJ	-0.854774	0	5	0	0	-5.32612	6.25888
1	-2.82143	R-HSA-201722	M1	1	0	Reactome Gene Sets	6	Formation of the beta-catenin:TCF transactivating complex		-2.82143	6.01052	4.59798	30293	90	280	5	1.78571	0.791433	1387|6597|8085|8970|55766	CREBBP|SMARCA4|KMT2D|H2BC11|H2AJ	-0.732171	0	5	0	0	-5.32612	6.25888
1	-2.50999	GO:0006338	M1	1	0	GO Biological Processes	19	chromatin remodeling	19_GO:0009987 cellular process	-2.50999	2.33382	3.31772	30293	649	280	14	5	1.30247	1387|2625|3005|5931|6597|8085|8970|11176|54737|55051|55723|55766|56848|122953	CREBBP|GATA3|H1-0|RBBP7|SMARCA4|KMT2D|H2BC11|BAZ2A|MPHOSPH8|NRDE2|ASF1B|H2AJ|SPHK2|JDP2	-0.536525	0	5	0	0	-5.32612	6.25888
1	-2.20492	R-HSA-2559586	M1	1	0	Reactome Gene Sets	6	DNA Damage/Telomere Stress Induced Senescence		-2.20492	5.47794	3.84925	30293	79	280	4	1.42857	0.709165	1027|3005|8970|55766	CDKN1B|H1-0|H2BC11|H2AJ	-0.341828	0	5	0	0	-5.32612	6.25888
1	-2.14243	GO:0006325	M1	1	0	GO Biological Processes	19	chromatin organization	19_GO:0009987 cellular process	-2.14243	2.05163	2.89477	30293	791	280	15	5.35714	1.34565	1387|2625|3005|5931|6597|8085|8535|8970|11176|54737|55051|55723|55766|56848|122953	CREBBP|GATA3|H1-0|RBBP7|SMARCA4|KMT2D|CBX4|H2BC11|BAZ2A|MPHOSPH8|NRDE2|ASF1B|H2AJ|SPHK2|JDP2	-0.298959	0	5	0	0	-5.32612	6.25888
1	-4.65875	GO:0048562	M1	1	0	GO Biological Processes	19	embryonic organ morphogenesis	19_GO:0032502 developmental process	-4.65875	4.40092	5.66956	30293	295	280	12	4.28571	1.21038	1746|2200|2625|3204|3217|3225|3975|4669|5595|6935|25806|80199	DLX2|FBN1|GATA3|HOXA7|HOXB7|HOXC9|LHX1|NAGLU|MAPK3|ZEB1|VAX2|FUZ	-2.16548	0	6	1	1	-4.65875	9.54611
1	-4.55956	GO:0048704	M1	1	0	GO Biological Processes	19	embryonic skeletal system morphogenesis	19_GO:0032502 developmental process	-4.55956	8.05665	6.61842	30293	94	280	7	2.5	0.933025	1746|3204|3217|3225|3975|6935|80199	DLX2|HOXA7|HOXB7|HOXC9|LHX1|ZEB1|FUZ	-2.07835	0	6	0	0	-4.65875	9.54611
1	-4.13335	GO:0001501	M1	1	0	GO Biological Processes	19	skeletal system development	19_GO:0032502 developmental process	-4.13335	3.24568	4.89062	30293	500	280	15	5.35714	1.34565	1746|2200|2296|2625|3204|3217|3225|3226|3975|5479|5595|6935|7298|79001|80199	DLX2|FBN1|FOXC1|GATA3|HOXA7|HOXB7|HOXC9|HOXC10|LHX1|PPIB|MAPK3|ZEB1|TYMS|VKORC1|FUZ	-1.71858	0	6	0	0	-4.65875	9.54611
1	-4.03939	GO:0048568	M1	1	0	GO Biological Processes	19	embryonic organ development	19_GO:0032502 developmental process	-4.03939	3.351	4.8641	30293	452	280	14	5	1.30247	1746|2067|2200|2296|2625|3204|3217|3225|3975|4669|5595|6935|25806|80199	DLX2|ERCC1|FBN1|FOXC1|GATA3|HOXA7|HOXB7|HOXC9|LHX1|NAGLU|MAPK3|ZEB1|VAX2|FUZ	-1.64425	0	6	0	0	-4.65875	9.54611
1	-3.70976	GO:0048706	M1	1	0	GO Biological Processes	19	embryonic skeletal system development	19_GO:0032502 developmental process	-3.70976	5.9166	5.38402	30293	128	280	7	2.5	0.933025	1746|3204|3217|3225|3975|6935|80199	DLX2|HOXA7|HOXB7|HOXC9|LHX1|ZEB1|FUZ	-1.41831	0	6	0	0	-4.65875	9.54611
1	-3.39928	GO:0048598	M1	1	0	GO Biological Processes	19	embryonic morphogenesis	19_GO:0032502 developmental process	-3.39928	2.77408	4.18508	30293	585	280	15	5.35714	1.34565	1387|1746|2200|2296|2625|3204|3217|3225|3226|3975|4669|5595|6935|25806|80199	CREBBP|DLX2|FBN1|FOXC1|GATA3|HOXA7|HOXB7|HOXC9|HOXC10|LHX1|NAGLU|MAPK3|ZEB1|VAX2|FUZ	-1.18903	0	6	0	0	-4.65875	9.54611
1	-2.88387	GO:0048705	M1	1	0	GO Biological Processes	19	skeletal system morphogenesis	19_GO:0032502 developmental process	-2.88387	3.81284	4.10874	30293	227	280	8	2.85714	0.995617	1746|2296|3204|3217|3225|3975|6935|80199	DLX2|FOXC1|HOXA7|HOXB7|HOXC9|LHX1|ZEB1|FUZ	-0.784857	0	6	0	0	-4.65875	9.54611
1	-2.81322	GO:0009792	M1	1	0	GO Biological Processes	19	embryo development ending in birth or egg hatching	19_GO:0032502 developmental process	-2.81322	2.42577	3.60187	30293	669	280	15	5.35714	1.34565	102|1746|2013|2296|2625|3204|3217|3225|3975|4849|6935|9133|9915|55723|80199	ADAM10|DLX2|EMP2|FOXC1|GATA3|HOXA7|HOXB7|HOXC9|LHX1|CNOT3|ZEB1|CCNB2|ARNT2|ASF1B|FUZ	-0.73119	0	6	0	0	-4.65875	9.54611
1	-2.51593	GO:0043009	M1	1	0	GO Biological Processes	19	chordate embryonic development	19_GO:0032502 developmental process	-2.51593	2.33742	3.32406	30293	648	280	14	5	1.30247	102|1746|2296|2625|3204|3217|3225|3975|4849|6935|9133|9915|55723|80199	ADAM10|DLX2|FOXC1|GATA3|HOXA7|HOXB7|HOXC9|LHX1|CNOT3|ZEB1|CCNB2|ARNT2|ASF1B|FUZ	-0.538759	0	6	0	0	-4.65875	9.54611
1	-2.42223	GO:0009954	M1	1	0	GO Biological Processes	19	proximal/distal pattern formation	19_GO:0032502 developmental process	-2.42223	9.54611	4.81581	30293	34	280	3	1.07143	0.615267	1746|3225|3226	DLX2|HOXC9|HOXC10	-0.480818	0	6	0	0	-4.65875	9.54611
1	-2.41212	GO:0007389	M1	1	0	GO Biological Processes	19	pattern specification process	19_GO:0032502 developmental process	-2.41212	2.59277	3.32118	30293	459	280	11	3.92857	1.16101	1746|2296|3204|3217|3225|3226|3975|6935|25806|50805|57801	DLX2|FOXC1|HOXA7|HOXB7|HOXC9|HOXC10|LHX1|ZEB1|VAX2|IRX4|HES4	-0.479211	0	6	0	0	-4.65875	9.54611
1	-2.40811	GO:0009952	M1	1	0	GO Biological Processes	19	anterior/posterior pattern specification	19_GO:0032502 developmental process	-2.40811	3.5389	3.60006	30293	214	280	7	2.5	0.933025	2296|3204|3217|3225|3226|3975|57801	FOXC1|HOXA7|HOXB7|HOXC9|HOXC10|LHX1|HES4	-0.478344	0	6	0	0	-4.65875	9.54611
1	-4.44362	GO:0001568	M1	1	0	GO Biological Processes	19	blood vessel development	19_GO:0032502 developmental process	-4.44362	3.29093	5.11947	30293	526	280	16	5.71429	1.38715	269|1747|2296|2316|3204|4016|4669|5787|10451|10553|51162|54922|56848|84516|93974|219699	AMHR2|DLX3|FOXC1|FLNA|HOXA7|LOXL1|NAGLU|PTPRB|VAV3|HTATIP2|EGFL7|RASIP1|SPHK2|DCTN5|ATP5IF1|UNC5B	-1.97416	0	7	1	1	-4.44362	3.29093
1	-4.25195	GO:0001944	M1	1	0	GO Biological Processes	19	vasculature development	19_GO:0032502 developmental process	-4.25195	3.17038	4.9431	30293	546	280	16	5.71429	1.38715	269|1747|2296|2316|3204|4016|4669|5787|10451|10553|51162|54922|56848|84516|93974|219699	AMHR2|DLX3|FOXC1|FLNA|HOXA7|LOXL1|NAGLU|PTPRB|VAV3|HTATIP2|EGFL7|RASIP1|SPHK2|DCTN5|ATP5IF1|UNC5B	-1.81051	0	7	0	0	-4.44362	3.29093
1	-3.17148	GO:0035239	M1	1	0	GO Biological Processes	19	tube morphogenesis	19_GO:0032502 developmental process	-3.17148	2.53817	3.92425	30293	682	280	16	5.71429	1.38715	2296|2316|2625|3204|3975|4669|5787|6935|10451|10553|25789|51162|54922|80199|93974|219699	FOXC1|FLNA|GATA3|HOXA7|LHX1|NAGLU|PTPRB|ZEB1|VAV3|HTATIP2|TMEM59L|EGFL7|RASIP1|FUZ|ATP5IF1|UNC5B	-1.00891	0	7	0	0	-4.44362	3.29093
1	-2.89083	GO:0001525	M1	1	0	GO Biological Processes	19	angiogenesis	19_GO:0032502 developmental process	-2.89083	3.20087	3.93012	30293	338	280	10	3.57143	1.10903	2296|2316|3204|5787|10451|10553|51162|54922|93974|219699	FOXC1|FLNA|HOXA7|PTPRB|VAV3|HTATIP2|EGFL7|RASIP1|ATP5IF1|UNC5B	-0.789338	0	7	0	0	-4.44362	3.29093
1	-2.61879	GO:0048514	M1	1	0	GO Biological Processes	19	blood vessel morphogenesis	19_GO:0032502 developmental process	-2.61879	2.76121	3.55696	30293	431	280	11	3.92857	1.16101	2296|2316|3204|4669|5787|10451|10553|51162|54922|93974|219699	FOXC1|FLNA|HOXA7|NAGLU|PTPRB|VAV3|HTATIP2|EGFL7|RASIP1|ATP5IF1|UNC5B	-0.606703	0	7	0	0	-4.44362	3.29093
1	-4.18301	GO:0043302	M1	1	0	GO Biological Processes	19	positive regulation of leukocyte degranulation	19_GO:0002376 immune system process	-4.18301	18.0315	8.06211	30293	24	280	4	1.42857	0.709165	3134|3916|6810|56848	HLA-F|LAMP1|STX4|SPHK2	-1.75213	0	8	1	1	-4.18301	18.0315
1	-3.1779	GO:1903307	M1	1	0	GO Biological Processes	19	positive regulation of regulated secretory pathway	19_GO:0051179 localization	-3.1779	10.0641	5.74494	30293	43	280	4	1.42857	0.709165	3134|3916|6810|56848	HLA-F|LAMP1|STX4|SPHK2	-1.00946	0	8	0	0	-4.18301	18.0315
1	-3.10236	GO:0043300	M1	1	0	GO Biological Processes	19	regulation of leukocyte degranulation	19_GO:0002376 immune system process	-3.10236	9.61683	5.58719	30293	45	280	4	1.42857	0.709165	3134|3916|6810|56848	HLA-F|LAMP1|STX4|SPHK2	-0.9495	0	8	0	0	-4.18301	18.0315
1	-2.24413	GO:0045921	M1	1	0	GO Biological Processes	19	positive regulation of exocytosis	19_GO:0051179 localization	-2.24413	5.62022	3.92083	30293	77	280	4	1.42857	0.709165	3134|3916|6810|56848	HLA-F|LAMP1|STX4|SPHK2	-0.367946	0	8	0	0	-4.18301	18.0315
1	-2.20716	GO:1903305	M1	1	0	GO Biological Processes	19	regulation of regulated secretory pathway	19_GO:0051179 localization	-2.20716	4.32757	3.60079	30293	125	280	5	1.78571	0.791433	2771|3134|3916|6810|56848	GNAI2|HLA-F|LAMP1|STX4|SPHK2	-0.341828	0	8	0	0	-4.18301	18.0315
1	-2.08258	GO:0017157	M1	1	0	GO Biological Processes	19	regulation of exocytosis	19_GO:0051179 localization	-2.08258	3.45285	3.25851	30293	188	280	6	2.14286	0.865394	2771|3134|3916|6810|6844|56848	GNAI2|HLA-F|LAMP1|STX4|VAMP2|SPHK2	-0.262684	0	8	0	0	-4.18301	18.0315
1	-2.05269	GO:0051047	M1	1	0	GO Biological Processes	19	positive regulation of secretion	19_GO:0051179 localization	-2.05269	2.77408	3.0424	30293	312	280	8	2.85714	0.995617	18|1535|3134|3625|3916|4828|6810|56848	ABAT|CYBA|HLA-F|INHBB|LAMP1|NMB|STX4|SPHK2	-0.24345	0	8	0	0	-4.18301	18.0315
1	-3.96654	R-HSA-3928665	M1	1	0	Reactome Gene Sets	6	EPH-ephrin mediated repulsion of cells		-3.96654	10.6068	6.63203	30293	51	280	5	1.78571	0.791433	102|1175|1944|10451|55851	ADAM10|AP2S1|EFNA3|VAV3|PSENEN	-1.57625	0	9	1	1	-3.96654	14.1116
1	-3.66417	R-HSA-2682334	M1	1	0	Reactome Gene Sets	6	EPH-Ephrin signaling		-3.66417	7.05582	5.61881	30293	92	280	6	2.14286	0.865394	102|1175|1944|6453|10451|55851	ADAM10|AP2S1|EFNA3|ITSN1|VAV3|PSENEN	-1.39153	0	9	0	0	-3.96654	14.1116
1	-3.06599	M70	M1	1	0	Canonical Pathways	11	PID PS1 PATHWAY		-3.06599	9.40776	5.51197	30293	46	280	4	1.42857	0.709165	102|1387|5595|55851	ADAM10|CREBBP|MAPK3|PSENEN	-0.922473	0	9	0	0	-3.96654	14.1116
1	-2.91849	GO:0042982	M1	1	0	GO Biological Processes	19	amyloid precursor protein metabolic process	19_GO:0008152 metabolic process	-2.91849	14.1116	6.0758	30293	23	280	3	1.07143	0.615267	102|4669|55851	ADAM10|NAGLU|PSENEN	-0.809486	0	9	0	0	-3.96654	14.1116
1	-2.68863	R-HSA-2644602	M1	1	0	Reactome Gene Sets	6	Signaling by NOTCH1 PEST Domain Mutants in Cancer		-2.68863	7.46133	4.7574	30293	58	280	4	1.42857	0.709165	102|1387|9612|55851	ADAM10|CREBBP|NCOR2|PSENEN	-0.645127	0	9	0	0	-3.96654	14.1116
1	-2.68863	R-HSA-2644603	M1	1	0	Reactome Gene Sets	6	Signaling by NOTCH1 in Cancer		-2.68863	7.46133	4.7574	30293	58	280	4	1.42857	0.709165	102|1387|9612|55851	ADAM10|CREBBP|NCOR2|PSENEN	-0.645127	0	9	0	0	-3.96654	14.1116
1	-2.68863	R-HSA-2644606	M1	1	0	Reactome Gene Sets	6	Constitutive Signaling by NOTCH1 PEST Domain Mutants		-2.68863	7.46133	4.7574	30293	58	280	4	1.42857	0.709165	102|1387|9612|55851	ADAM10|CREBBP|NCOR2|PSENEN	-0.645127	0	9	0	0	-3.96654	14.1116
1	-2.68863	R-HSA-2894858	M1	1	0	Reactome Gene Sets	6	Signaling by NOTCH1 HD+PEST Domain Mutants in Cancer		-2.68863	7.46133	4.7574	30293	58	280	4	1.42857	0.709165	102|1387|9612|55851	ADAM10|CREBBP|NCOR2|PSENEN	-0.645127	0	9	0	0	-3.96654	14.1116
1	-2.68863	R-HSA-2894862	M1	1	0	Reactome Gene Sets	6	Constitutive Signaling by NOTCH1 HD+PEST Domain Mutants		-2.68863	7.46133	4.7574	30293	58	280	4	1.42857	0.709165	102|1387|9612|55851	ADAM10|CREBBP|NCOR2|PSENEN	-0.645127	0	9	0	0	-3.96654	14.1116
1	-2.66126	M17	M1	1	0	Canonical Pathways	11	PID NOTCH PATHWAY		-2.66126	7.33487	4.7044	30293	59	280	4	1.42857	0.709165	102|2625|9612|55851	ADAM10|GATA3|NCOR2|PSENEN	-0.632705	0	9	0	0	-3.96654	14.1116
1	-2.35913	GO:0007219	M1	1	0	GO Biological Processes	19	Notch signaling pathway	19_GO:0050896 response to stimulus	-2.35913	4.70388	3.8437	30293	115	280	5	1.78571	0.791433	102|1027|1746|2296|55851	ADAM10|CDKN1B|DLX2|FOXC1|PSENEN	-0.441114	0	9	0	0	-3.96654	14.1116
1	-2.30525	R-HSA-1980143	M1	1	0	Reactome Gene Sets	6	Signaling by NOTCH1		-2.30525	5.84807	4.03304	30293	74	280	4	1.42857	0.709165	102|1387|9612|55851	ADAM10|CREBBP|NCOR2|PSENEN	-0.410969	0	9	0	0	-3.96654	14.1116
1	-2.18998	R-HSA-157118	M1	1	0	Reactome Gene Sets	6	Signaling by NOTCH		-2.18998	3.22266	3.30381	30293	235	280	7	2.5	0.933025	102|1387|8970|9612|27327|55766|55851	ADAM10|CREBBP|H2BC11|NCOR2|TNRC6A|H2AJ|PSENEN	-0.329751	0	9	0	0	-3.96654	14.1116
1	-3.92325	GO:0044282	M1	1	0	GO Biological Processes	19	small molecule catabolic process	19_GO:0008152 metabolic process	-3.92325	3.68827	4.90004	30293	352	280	12	4.28571	1.21038	18|1632|1962|3176|4357|8277|10005|10327|10455|27233|55556|347862	ABAT|ECI1|EHHADH|HNMT|MPST|TKTL1|ACOT8|AKR1A1|ECI2|SULT1C4|ENOSF1|GATD1	-1.5472	0	10	1	1	-3.92325	29.5062
1	-3.91357	R-HSA-390247	M1	1	0	Reactome Gene Sets	6	Beta-oxidation of very long chain fatty acids		-3.91357	29.5062	9.13337	30293	11	280	3	1.07143	0.615267	1962|10005|10455	EHHADH|ACOT8|ECI2	-1.54226	0	10	0	0	-3.92325	29.5062
1	-3.47999	GO:0016054	M1	1	0	GO Biological Processes	19	organic acid catabolic process	19_GO:0008152 metabolic process	-3.47999	4.197	4.72142	30293	232	280	9	3.21429	1.05407	18|1632|1962|3176|4357|10005|10327|10455|55556	ABAT|ECI1|EHHADH|HNMT|MPST|ACOT8|AKR1A1|ECI2|ENOSF1	-1.24605	0	10	0	0	-3.92325	29.5062
1	-3.47999	GO:0046395	M1	1	0	GO Biological Processes	19	carboxylic acid catabolic process	19_GO:0008152 metabolic process	-3.47999	4.197	4.72142	30293	232	280	9	3.21429	1.05407	18|1632|1962|3176|4357|10005|10327|10455|55556	ABAT|ECI1|EHHADH|HNMT|MPST|ACOT8|AKR1A1|ECI2|ENOSF1	-1.24605	0	10	0	0	-3.92325	29.5062
1	-2.63443	GO:0006635	M1	1	0	GO Biological Processes	19	fatty acid beta-oxidation	19_GO:0008152 metabolic process	-2.63443	7.21262	4.65262	30293	60	280	4	1.42857	0.709165	1632|1962|10005|10455	ECI1|EHHADH|ACOT8|ECI2	-0.616508	0	10	0	0	-3.92325	29.5062
1	-2.62169	R-HSA-390918	M1	1	0	Reactome Gene Sets	6	Peroxisomal lipid metabolism		-2.62169	11.192	5.30375	30293	29	280	3	1.07143	0.615267	1962|10005|10455	EHHADH|ACOT8|ECI2	-0.607576	0	10	0	0	-3.92325	29.5062
1	-2.34322	GO:0072329	M1	1	0	GO Biological Processes	19	monocarboxylic acid catabolic process	19_GO:0008152 metabolic process	-2.34322	4.66333	3.81817	30293	116	280	5	1.78571	0.791433	1632|1962|10005|10327|10455	ECI1|EHHADH|ACOT8|AKR1A1|ECI2	-0.433258	0	10	0	0	-3.92325	29.5062
1	-2.20574	R-HSA-8978868	M1	1	0	Reactome Gene Sets	6	Fatty acid metabolism		-2.20574	3.66743	3.43771	30293	177	280	6	2.14286	0.865394	1632|1962|6256|6319|10005|10455	ECI1|EHHADH|RXRA|SCD|ACOT8|ECI2	-0.341828	0	10	0	0	-3.92325	29.5062
1	-2.14824	GO:0019395	M1	1	0	GO Biological Processes	19	fatty acid oxidation	19_GO:0008152 metabolic process	-2.14824	5.27753	3.74632	30293	82	280	4	1.42857	0.709165	1632|1962|10005|10455	ECI1|EHHADH|ACOT8|ECI2	-0.303398	0	10	0	0	-3.92325	29.5062
1	-2.13435	hsa00071	M1	1	0	KEGG Pathway	24	Fatty acid degradation		-2.13435	7.54809	4.15025	30293	43	280	3	1.07143	0.615267	1632|1962|10455	ECI1|EHHADH|ECI2	-0.297673	0	10	0	0	-3.92325	29.5062
1	-2.04194	GO:0034440	M1	1	0	GO Biological Processes	19	lipid oxidation	19_GO:0008152 metabolic process	-2.04194	4.91769	3.55485	30293	88	280	4	1.42857	0.709165	1632|1962|10005|10455	ECI1|EHHADH|ACOT8|ECI2	-0.23774	0	10	0	0	-3.92325	29.5062
1	-2.01931	GO:0044242	M1	1	0	GO Biological Processes	19	cellular lipid catabolic process	19_GO:0008152 metabolic process	-2.01931	3.34606	3.1663	30293	194	280	6	2.14286	0.865394	1632|1962|4669|10005|10455|51573	ECI1|EHHADH|NAGLU|ACOT8|ECI2|GDE1	-0.223782	0	10	0	0	-3.92325	29.5062
1	-3.89464	GO:0060322	M1	1	0	GO Biological Processes	19	head development	19_GO:0032502 developmental process	-3.89464	2.64556	4.48831	30293	777	280	19	6.78571	1.503	18|482|1063|1340|1746|2296|2316|3625|3975|4669|5595|5931|6935|9612|9915|23152|25806|56848|146760	ABAT|ATP1B2|CENPF|COX6B1|DLX2|FOXC1|FLNA|INHBB|LHX1|NAGLU|MAPK3|RBBP7|ZEB1|NCOR2|ARNT2|CIC|VAX2|SPHK2|RTN4RL1	-1.53238	0	11	1	1	-3.89464	9.83539
1	-3.78368	GO:0007420	M1	1	0	GO Biological Processes	19	brain development	19_GO:0032502 developmental process	-3.78368	2.67869	4.42517	30293	727	280	18	6.42857	1.46572	18|482|1063|1340|1746|2296|2316|3625|3975|4669|5931|6935|9612|9915|23152|25806|56848|146760	ABAT|ATP1B2|CENPF|COX6B1|DLX2|FOXC1|FLNA|INHBB|LHX1|NAGLU|RBBP7|ZEB1|NCOR2|ARNT2|CIC|VAX2|SPHK2|RTN4RL1	-1.46853	0	11	0	0	-3.89464	9.83539
1	-3.20657	GO:0030902	M1	1	0	GO Biological Processes	19	hindbrain development	19_GO:0032502 developmental process	-3.20657	4.88597	4.68485	30293	155	280	7	2.5	0.933025	18|482|2296|2316|3975|4669|9612	ABAT|ATP1B2|FOXC1|FLNA|LHX1|NAGLU|NCOR2	-1.03523	0	11	0	0	-3.89464	9.83539
1	-2.54607	GO:0021549	M1	1	0	GO Biological Processes	19	cerebellum development	19_GO:0032502 developmental process	-2.54607	5.20141	4.14549	30293	104	280	5	1.78571	0.791433	18|2296|3975|4669|9612	ABAT|FOXC1|LHX1|NAGLU|NCOR2	-0.552944	0	11	0	0	-3.89464	9.83539
1	-2.4594	GO:0035640	M1	1	0	GO Biological Processes	19	exploration behavior	19_GO:0032501 multicellular organismal process	-2.4594	9.83539	4.90497	30293	33	280	3	1.07143	0.615267	18|1312|4669	ABAT|COMT|NAGLU	-0.505801	0	11	0	0	-3.89464	9.83539
1	-2.37521	GO:0022037	M1	1	0	GO Biological Processes	19	metencephalon development	19_GO:0032502 developmental process	-2.37521	4.74514	3.86952	30293	114	280	5	1.78571	0.791433	18|2296|3975|4669|9612	ABAT|FOXC1|LHX1|NAGLU|NCOR2	-0.453931	0	11	0	0	-3.89464	9.83539
1	-3.81103	GO:0006351	M1	1	0	GO Biological Processes	19	DNA-templated transcription	19_GO:0008152 metabolic process	-3.81103	3.03334	4.58326	30293	535	280	15	5.35714	1.34565	2316|2625|2962|3225|3975|4784|5439|5595|6256|6597|6923|11176|56848|79724|286205	FLNA|GATA3|GTF2F1|HOXC9|LHX1|NFIX|POLR2J|MAPK3|RXRA|SMARCA4|ELOB|BAZ2A|SPHK2|ZNF768|SCAI	-1.4751	0	12	1	1	-3.81103	10.4699
1	-3.6988	GO:0032774	M1	1	0	GO Biological Processes	19	RNA biosynthetic process	19_GO:0008152 metabolic process	-3.6988	2.96139	4.47543	30293	548	280	15	5.35714	1.34565	2316|2625|2962|3225|3975|4784|5439|5595|6256|6597|6923|11176|56848|79724|286205	FLNA|GATA3|GTF2F1|HOXC9|LHX1|NFIX|POLR2J|MAPK3|RXRA|SMARCA4|ELOB|BAZ2A|SPHK2|ZNF768|SCAI	-1.41117	0	12	0	0	-3.81103	10.4699
1	-2.91505	GO:0006366	M1	1	0	GO Biological Processes	19	transcription by RNA polymerase II	19_GO:0008152 metabolic process	-2.91505	3.01287	3.88938	30293	395	280	11	3.92857	1.16101	2316|2625|2962|3975|4784|5439|6256|6597|6923|56848|79724	FLNA|GATA3|GTF2F1|LHX1|NFIX|POLR2J|RXRA|SMARCA4|ELOB|SPHK2|ZNF768	-0.808562	0	12	0	0	-3.81103	10.4699
1	-2.53764	R-HSA-167238	M1	1	0	Reactome Gene Sets	6	Pausing and recovery of Tat-mediated HIV elongation		-2.53764	10.4699	5.09527	30293	31	280	3	1.07143	0.615267	2962|5439|6923	GTF2F1|POLR2J|ELOB	-0.552944	0	12	0	0	-3.81103	10.4699
1	-2.53764	R-HSA-167243	M1	1	0	Reactome Gene Sets	6	Tat-mediated HIV elongation arrest and recovery		-2.53764	10.4699	5.09527	30293	31	280	3	1.07143	0.615267	2962|5439|6923	GTF2F1|POLR2J|ELOB	-0.552944	0	12	0	0	-3.81103	10.4699
1	-2.4594	R-HSA-167287	M1	1	0	Reactome Gene Sets	6	HIV elongation arrest and recovery		-2.4594	9.83539	4.90497	30293	33	280	3	1.07143	0.615267	2962|5439|6923	GTF2F1|POLR2J|ELOB	-0.505801	0	12	0	0	-3.81103	10.4699
1	-2.4594	R-HSA-167290	M1	1	0	Reactome Gene Sets	6	Pausing and recovery of HIV elongation		-2.4594	9.83539	4.90497	30293	33	280	3	1.07143	0.615267	2962|5439|6923	GTF2F1|POLR2J|ELOB	-0.505801	0	12	0	0	-3.81103	10.4699
1	-2.13435	R-HSA-167169	M1	1	0	Reactome Gene Sets	6	HIV Transcription Elongation		-2.13435	7.54809	4.15025	30293	43	280	3	1.07143	0.615267	2962|5439|6923	GTF2F1|POLR2J|ELOB	-0.297673	0	12	0	0	-3.81103	10.4699
1	-2.13435	R-HSA-167200	M1	1	0	Reactome Gene Sets	6	Formation of HIV-1 elongation complex containing HIV-1 Tat		-2.13435	7.54809	4.15025	30293	43	280	3	1.07143	0.615267	2962|5439|6923	GTF2F1|POLR2J|ELOB	-0.297673	0	12	0	0	-3.81103	10.4699
1	-2.13435	R-HSA-167246	M1	1	0	Reactome Gene Sets	6	Tat-mediated elongation of the HIV-1 transcript		-2.13435	7.54809	4.15025	30293	43	280	3	1.07143	0.615267	2962|5439|6923	GTF2F1|POLR2J|ELOB	-0.297673	0	12	0	0	-3.81103	10.4699
1	-2.07958	R-HSA-167152	M1	1	0	Reactome Gene Sets	6	Formation of HIV elongation complex in the absence of HIV Tat		-2.07958	7.21262	4.02829	30293	45	280	3	1.07143	0.615267	2962|5439|6923	GTF2F1|POLR2J|ELOB	-0.262684	0	12	0	0	-3.81103	10.4699
1	-3.79161	GO:0016479	M1	1	0	GO Biological Processes	19	negative regulation of transcription by RNA polymerase I	19_GO:0048519 negative regulation of biological process	-3.79161	27.0473	8.7168	30293	12	280	3	1.07143	0.615267	1387|2316|11176	CREBBP|FLNA|BAZ2A	-1.47126	0	13	1	1	-3.79161	27.0473
1	-3.68064	CORUM:3066	M1	1	0	CORUM	33	RNA polymerase II complex, chromatin structure modifying		-3.68064	24.9668	8.34817	30293	13	280	3	1.07143	0.615267	1387|2962|6597	CREBBP|GTF2F1|SMARCA4	-1.4043	0	13	0	0	-3.79161	27.0473
1	-3.57464	R-HSA-9634815	M1	1	0	Reactome Gene Sets	6	Transcriptional Regulation by NPAS4		-3.57464	12.7282	6.60891	30293	34	280	4	1.42857	0.709165	1387|5595|9915|27327	CREBBP|MAPK3|ARNT2|TNRC6A	-1.32702	0	13	0	0	-3.79161	27.0473
1	-2.99585	GO:0006356	M1	1	0	GO Biological Processes	19	regulation of transcription by RNA polymerase I	19_GO:0008152 metabolic process	-2.99585	9.01577	5.36819	30293	48	280	4	1.42857	0.709165	1387|2316|6597|11176	CREBBP|FLNA|SMARCA4|BAZ2A	-0.871424	0	13	0	0	-3.79161	27.0473
1	-2.97622	R-HSA-9768919	M1	1	0	Reactome Gene Sets	6	NPAS4 regulates expression of target genes		-2.97622	14.7531	6.23285	30293	22	280	3	1.07143	0.615267	1387|5595|9915	CREBBP|MAPK3|ARNT2	-0.854774	0	13	0	0	-3.79161	27.0473
1	-2.42223	WP4241	M1	1	0	WikiPathways	27	Type 2 papillary renal cell carcinoma		-2.42223	9.54611	4.81581	30293	34	280	3	1.07143	0.615267	1387|6923|9915	CREBBP|ELOB|ARNT2	-0.480818	0	13	0	0	-3.79161	27.0473
1	-2.41385	WP5158	M1	1	0	WikiPathways	27	Urotensin II mediated signaling pathway		-2.41385	6.27184	4.23447	30293	69	280	4	1.42857	0.709165	1387|1535|3661|5595	CREBBP|CYBA|IRF3|MAPK3	-0.479251	0	13	0	0	-3.79161	27.0473
1	-2.41385	hsa05211	M1	1	0	KEGG Pathway	24	Renal cell carcinoma		-2.41385	6.27184	4.23447	30293	69	280	4	1.42857	0.709165	1387|5595|6923|9915	CREBBP|MAPK3|ELOB|ARNT2	-0.479251	0	13	0	0	-3.79161	27.0473
1	-2.14824	M115	M1	1	0	Canonical Pathways	11	PID REG GR PATHWAY		-2.14824	5.27753	3.74632	30293	82	280	4	1.42857	0.709165	1387|2625|5595|6597	CREBBP|GATA3|MAPK3|SMARCA4	-0.303398	0	13	0	0	-3.79161	27.0473
1	-2.02507	WP231	M1	1	0	WikiPathways	27	TNF alpha signaling pathway		-2.02507	4.86244	3.52462	30293	89	280	4	1.42857	0.709165	1387|1535|5347|5595	CREBBP|CYBA|PLK1|MAPK3	-0.227079	0	13	0	0	-3.79161	27.0473
1	-3.79161	GO:0035493	M1	1	0	GO Biological Processes	19	SNARE complex assembly	19_GO:0051179 localization	-3.79161	27.0473	8.7168	30293	12	280	3	1.07143	0.615267	6810|6843|6844	STX4|VAMP1|VAMP2	-1.47126	0	14	1	1	-3.79161	27.0473
1	-2.4594	hsa04130	M1	1	0	KEGG Pathway	24	SNARE interactions in vesicular transport		-2.4594	9.83539	4.90497	30293	33	280	3	1.07143	0.615267	6810|6843|6844	STX4|VAMP1|VAMP2	-0.505801	0	14	0	0	-3.79161	27.0473
1	-2.39056	GO:0061025	M1	1	0	GO Biological Processes	19	membrane fusion	19_GO:0009987 cellular process	-2.39056	4.00701	3.70659	30293	162	280	6	2.14286	0.865394	2621|6810|6843|6844|10451|11261	GAS6|STX4|VAMP1|VAMP2|VAV3|CHP1	-0.464332	0	14	0	0	-3.79161	27.0473
1	-2.34763	R-HSA-199992	M1	1	0	Reactome Gene Sets	6	trans-Golgi Network Vesicle Budding		-2.34763	6.01052	4.11133	30293	72	280	4	1.42857	0.709165	2512|2647|6810|6844	FTL|BLOC1S1|STX4|VAMP2	-0.436071	0	14	0	0	-3.79161	27.0473
1	-2.10661	WP5085	M1	1	0	WikiPathways	27	Vasopressin regulated water reabsorption		-2.10661	7.37654	4.08832	30293	44	280	3	1.07143	0.615267	6810|6844|84516	STX4|VAMP2|DCTN5	-0.281911	0	14	0	0	-3.79161	27.0473
1	-2.10661	hsa04962	M1	1	0	KEGG Pathway	24	Vasopressin-regulated water reabsorption		-2.10661	7.37654	4.08832	30293	44	280	3	1.07143	0.615267	6810|6844|84516	STX4|VAMP2|DCTN5	-0.281911	0	14	0	0	-3.79161	27.0473
1	-3.79049	M207	M1	1	0	Canonical Pathways	11	PID RETINOIC ACID PATHWAY		-3.79049	14.4252	7.10583	30293	30	280	4	1.42857	0.709165	1387|5595|6256|9612	CREBBP|MAPK3|RXRA|NCOR2	-1.47126	0	15	1	1	-3.79049	14.4252
1	-3.0305	R-HSA-9024446	M1	1	0	Reactome Gene Sets	6	NR1H2 and NR1H3-mediated signaling		-3.0305	9.2076	5.439	30293	47	280	4	1.42857	0.709165	6256|6319|9612|27327	RXRA|SCD|NCOR2|TNRC6A	-0.898154	0	15	0	0	-3.79049	14.4252
1	-2.31764	R-HSA-9029569	M1	1	0	Reactome Gene Sets	6	NR1H3 & NR1H2 regulate gene expression linked to cholesterol transport and efflux		-2.31764	8.7721	4.56901	30293	37	280	3	1.07143	0.615267	6256|9612|27327	RXRA|NCOR2|TNRC6A	-0.417151	0	15	0	0	-3.79049	14.4252
1	-2.16282	R-HSA-2426168	M1	1	0	Reactome Gene Sets	6	Activation of gene expression by SREBF (SREBP)		-2.16282	7.72781	4.21421	30293	42	280	3	1.07143	0.615267	1387|6256|6319	CREBBP|RXRA|SCD	-0.311277	0	15	0	0	-3.79049	14.4252
1	-3.68892	WP4217	M1	1	0	WikiPathways	27	Ebola virus infection in host		-3.68892	5.87074	5.35468	30293	129	280	7	2.5	0.933025	389|1387|2316|2621|3134|3661|5595	RHOC|CREBBP|FLNA|GAS6|HLA-F|IRF3|MAPK3	-1.40509	0	16	1	1	-3.68892	5.87074
1	-2.65649	GO:0032103	M1	1	0	GO Biological Processes	19	positive regulation of response to external stimulus	19_GO:0048518 positive regulation of biological process	-2.65649	2.52506	3.50883	30293	557	280	13	4.64286	1.25745	102|1387|1535|2316|2621|3134|3661|3916|4669|5595|6223|6810|27250	ADAM10|CREBBP|CYBA|FLNA|GAS6|HLA-F|IRF3|LAMP1|NAGLU|MAPK3|RPS19|STX4|PDCD4	-0.630025	0	16	0	0	-3.68892	5.87074
1	-2.16165	R-HSA-1280215	M1	1	0	Reactome Gene Sets	6	Cytokine Signaling in Immune system		-2.16165	2.06206	2.91587	30293	787	280	15	5.35714	1.34565	1027|2316|2625|3134|3661|5595|6597|6810|6844|6888|6923|6935|7726|27250|59307	CDKN1B|FLNA|GATA3|HLA-F|IRF3|MAPK3|SMARCA4|STX4|VAMP2|TALDO1|ELOB|ZEB1|TRIM26|PDCD4|SIGIRR	-0.311277	0	16	0	0	-3.68892	5.87074
1	-3.57888	R-HSA-162658	M1	1	0	Reactome Gene Sets	6	Golgi Cisternae Pericentriolar Stack Reorganization		-3.57888	23.1834	8.01881	30293	14	280	3	1.07143	0.615267	5347|5595|9133	PLK1|MAPK3|CCNB2	-1.32777	0	17	1	1	-3.57888	23.1834
1	-3.39774	R-HSA-156711	M1	1	0	Reactome Gene Sets	6	Polo-like kinase mediated events		-3.39774	20.2855	7.45285	30293	16	280	3	1.07143	0.615267	1063|5347|9133	CENPF|PLK1|CCNB2	-1.18903	0	17	0	0	-3.57888	23.1834
1	-3.29892	M176	M1	1	0	Canonical Pathways	11	PID FOXM1 PATHWAY		-3.29892	10.8189	6.00203	30293	40	280	4	1.42857	0.709165	1063|1387|5347|9133	CENPF|CREBBP|PLK1|CCNB2	-1.11275	0	17	0	0	-3.57888	23.1834
1	-2.45706	GO:0007292	M1	1	0	GO Biological Processes	19	female gamete generation	19_GO:0022414 reproductive process	-2.45706	4.13462	3.80347	30293	157	280	6	2.14286	0.865394	2067|3625|5347|8085|9133|10388	ERCC1|INHBB|PLK1|KMT2D|CCNB2|SYCP2	-0.505229	0	17	0	0	-3.57888	23.1834
1	-2.25304	GO:0007143	M1	1	0	GO Biological Processes	19	female meiotic nuclear division	19_GO:0022414 reproductive process	-2.25304	8.32225	4.41951	30293	39	280	3	1.07143	0.615267	5347|9133|10388	PLK1|CCNB2|SYCP2	-0.373897	0	17	0	0	-3.57888	23.1834
1	-2.12299	hsa04068	M1	1	0	KEGG Pathway	24	FoxO signaling pathway		-2.12299	4.12936	3.46697	30293	131	280	5	1.78571	0.791433	1027|1387|5347|5595|9133	CDKN1B|CREBBP|PLK1|MAPK3|CCNB2	-0.289009	0	17	0	0	-3.57888	23.1834
1	-3.28881	hsa04350	M1	1	0	KEGG Pathway	24	TGF-beta signaling pathway		-3.28881	6.01052	5.03833	30293	108	280	6	2.14286	0.865394	269|1387|2014|2200|3625|5595	AMHR2|CREBBP|EMP3|FBN1|INHBB|MAPK3	-1.10864	0	18	1	1	-3.28881	16.2284
1	-3.10091	WP3927	M1	1	0	WikiPathways	27	BMP signaling in eyelid development		-3.10091	16.2284	6.58006	30293	20	280	3	1.07143	0.615267	2296|3625|5595	FOXC1|INHBB|MAPK3	-0.9495	0	18	0	0	-3.28881	16.2284
1	-2.8109	WP3668	M1	1	0	WikiPathways	27	Hypothesized pathways in pathogenesis of cardiovascular disease		-2.8109	12.9827	5.78924	30293	25	280	3	1.07143	0.615267	2200|2316|5595	FBN1|FLNA|MAPK3	-0.73119	0	18	0	0	-3.28881	16.2284
1	-2.4928	WP4932	M1	1	0	WikiPathways	27	7q11 23 copy number variation syndrome		-2.4928	5.05557	4.0591	30293	107	280	5	1.78571	0.791433	513|517|2200|5595|6844	ATP5F1D|ATP5MC2|FBN1|MAPK3|VAMP2	-0.524849	0	18	0	0	-3.28881	16.2284
1	-2.22167	R-HSA-9006936	M1	1	0	Reactome Gene Sets	6	Signaling by TGFB family members		-2.22167	4.36247	3.62391	30293	124	280	5	1.78571	0.791433	269|2200|3625|5595|9612	AMHR2|FBN1|INHBB|MAPK3|NCOR2	-0.349897	0	18	0	0	-3.28881	16.2284
1	-3.17494	GO:0048732	M1	1	0	GO Biological Processes	19	gland development	19_GO:0032502 developmental process	-3.17494	3.04759	4.11092	30293	426	280	12	4.28571	1.21038	1027|2296|2625|3625|4357|4669|5595|7001|7298|9133|9480|9612	CDKN1B|FOXC1|GATA3|INHBB|MPST|NAGLU|MAPK3|PRDX2|TYMS|CCNB2|ONECUT2|NCOR2	-1.00939	0	19	1	1	-3.17494	8.83178
1	-2.962	GO:0048538	M1	1	0	GO Biological Processes	19	thymus development	19_GO:0002376 immune system process	-2.962	8.83178	5.2994	30293	49	280	4	1.42857	0.709165	2625|5595|7001|9133	GATA3|MAPK3|PRDX2|CCNB2	-0.845356	0	19	0	0	-3.17494	8.83178
1	-2.33235	GO:0043583	M1	1	0	GO Biological Processes	19	ear development	19_GO:0032502 developmental process	-2.33235	3.42681	3.49735	30293	221	280	7	2.5	0.933025	102|1027|2625|4669|5595|6935|8825	ADAM10|CDKN1B|GATA3|NAGLU|MAPK3|ZEB1|LIN7A	-0.423985	0	19	0	0	-3.17494	8.83178
1	-2.09306	GO:0007423	M1	1	0	GO Biological Processes	19	sensory organ development	19_GO:0032502 developmental process	-2.09306	2.24226	2.91515	30293	579	280	12	4.28571	1.21038	102|1027|2200|2296|2625|3975|4669|5595|6597|6935|8825|25806	ADAM10|CDKN1B|FBN1|FOXC1|GATA3|LHX1|NAGLU|MAPK3|SMARCA4|ZEB1|LIN7A|VAX2	-0.270974	0	19	0	0	-3.17494	8.83178
1	-2.01931	GO:0048839	M1	1	0	GO Biological Processes	19	inner ear development	19_GO:0032502 developmental process	-2.01931	3.34606	3.1663	30293	194	280	6	2.14286	0.865394	102|1027|2625|4669|6935|8825	ADAM10|CDKN1B|GATA3|NAGLU|ZEB1|LIN7A	-0.223782	0	19	0	0	-3.17494	8.83178
1	-3.10091	GO:2000679	M1	1	0	GO Biological Processes	19	positive regulation of transcription regulatory region DNA binding	19_GO:0065007 biological regulation	-3.10091	16.2284	6.58006	30293	20	280	3	1.07143	0.615267	2296|2625|3005	FOXC1|GATA3|H1-0	-0.9495	0	20	1	1	-3.10091	16.2284
1	-2.91849	WP4830	M1	1	0	WikiPathways	27	GDNF RET signaling axis		-2.91849	14.1116	6.0758	30293	23	280	3	1.07143	0.615267	2296|2625|3975	FOXC1|GATA3|LHX1	-0.809486	0	20	0	0	-3.10091	16.2284
1	-2.74367	GO:0048608	M1	1	0	GO Biological Processes	19	reproductive structure development	19_GO:0022414 reproductive process	-2.74367	3.30069	3.83541	30293	295	280	9	3.21429	1.05407	269|1027|2067|2296|2316|2625|3625|3975|10388	AMHR2|CDKN1B|ERCC1|FOXC1|FLNA|GATA3|INHBB|LHX1|SYCP2	-0.680177	0	20	0	0	-3.10091	16.2284
1	-2.70407	GO:0061458	M1	1	0	GO Biological Processes	19	reproductive system development	19_GO:0032502 developmental process	-2.70407	3.25653	3.78746	30293	299	280	9	3.21429	1.05407	269|1027|2067|2296|2316|2625|3625|3975|10388	AMHR2|CDKN1B|ERCC1|FOXC1|FLNA|GATA3|INHBB|LHX1|SYCP2	-0.649575	0	20	0	0	-3.10091	16.2284
1	-2.42223	GO:0090183	M1	1	0	GO Biological Processes	19	regulation of kidney development	19_GO:0032502 developmental process	-2.42223	9.54611	4.81581	30293	34	280	3	1.07143	0.615267	2625|3217|3975	GATA3|HOXB7|LHX1	-0.480818	0	20	0	0	-3.10091	16.2284
1	-2.38626	GO:2000677	M1	1	0	GO Biological Processes	19	regulation of transcription regulatory region DNA binding	19_GO:0065007 biological regulation	-2.38626	9.27337	4.73025	30293	35	280	3	1.07143	0.615267	2296|2625|3005	FOXC1|GATA3|H1-0	-0.463331	0	20	0	0	-3.10091	16.2284
1	-2.35141	GO:1905332	M1	1	0	GO Biological Processes	19	positive regulation of morphogenesis of an epithelium	19_GO:0032502 developmental process	-2.35141	9.01577	4.64806	30293	36	280	3	1.07143	0.615267	2625|3217|3975	GATA3|HOXB7|LHX1	-0.436637	0	20	0	0	-3.10091	16.2284
1	-2.32484	GO:0007548	M1	1	0	GO Biological Processes	19	sex differentiation	19_GO:0022414 reproductive process	-2.32484	3.09112	3.39541	30293	280	280	8	2.85714	0.995617	269|2067|2296|2316|2625|3625|3975|10388	AMHR2|ERCC1|FOXC1|FLNA|GATA3|INHBB|LHX1|SYCP2	-0.419646	0	20	0	0	-3.10091	16.2284
1	-2.31411	GO:0046661	M1	1	0	GO Biological Processes	19	male sex differentiation	19_GO:0022414 reproductive process	-2.31411	3.8639	3.59532	30293	168	280	6	2.14286	0.865394	269|2067|2316|2625|3625|10388	AMHR2|ERCC1|FLNA|GATA3|INHBB|SYCP2	-0.415182	0	20	0	0	-3.10091	16.2284
1	-2.26505	GO:0030856	M1	1	0	GO Biological Processes	19	regulation of epithelial cell differentiation	19_GO:0032502 developmental process	-2.26505	3.77404	3.52396	30293	172	280	6	2.14286	0.865394	1027|2296|2625|3204|3975|6935	CDKN1B|FOXC1|GATA3|HOXA7|LHX1|ZEB1	-0.37905	0	20	0	0	-3.10091	16.2284
1	-2.25304	GO:0043388	M1	1	0	GO Biological Processes	19	positive regulation of DNA binding	19_GO:0065007 biological regulation	-2.25304	8.32225	4.41951	30293	39	280	3	1.07143	0.615267	2296|2625|3005	FOXC1|GATA3|H1-0	-0.373897	0	20	0	0	-3.10091	16.2284
1	-2.05905	GO:0001657	M1	1	0	GO Biological Processes	19	ureteric bud development	19_GO:0032502 developmental process	-2.05905	4.97422	3.58553	30293	87	280	4	1.42857	0.709165	2296|2625|3975|25789	FOXC1|GATA3|LHX1|TMEM59L	-0.248542	0	20	0	0	-3.10091	16.2284
1	-2.04194	GO:0072163	M1	1	0	GO Biological Processes	19	mesonephric epithelium development	19_GO:0032502 developmental process	-2.04194	4.91769	3.55485	30293	88	280	4	1.42857	0.709165	2296|2625|3975|25789	FOXC1|GATA3|LHX1|TMEM59L	-0.23774	0	20	0	0	-3.10091	16.2284
1	-2.04194	GO:0072164	M1	1	0	GO Biological Processes	19	mesonephric tubule development	19_GO:0032502 developmental process	-2.04194	4.91769	3.55485	30293	88	280	4	1.42857	0.709165	2296|2625|3975|25789	FOXC1|GATA3|LHX1|TMEM59L	-0.23774	0	20	0	0	-3.10091	16.2284
1	-3.06561	GO:0032386	M1	1	0	GO Biological Processes	19	regulation of intracellular transport	19_GO:0051179 localization	-3.06561	3.67435	4.22344	30293	265	280	9	3.21429	1.05407	2316|2621|3916|5595|6844|10178|11261|51686|55051	FLNA|GAS6|LAMP1|MAPK3|VAMP2|TENM1|CHP1|OAZ3|NRDE2	-0.922473	0	21	1	1	-3.06561	5.69417
1	-2.72731	GO:1903829	M1	1	0	GO Biological Processes	19	positive regulation of protein localization	19_GO:0051179 localization	-2.72731	2.69911	3.62816	30293	481	280	12	4.28571	1.21038	18|1387|2316|2621|4130|5347|6810|6844|10178|10807|11261|51686	ABAT|CREBBP|FLNA|GAS6|MAP1A|PLK1|STX4|VAMP2|TENM1|ENTR1|CHP1|OAZ3	-0.66608	0	21	0	0	-3.06561	5.69417
1	-2.71759	GO:0090316	M1	1	0	GO Biological Processes	19	positive regulation of intracellular protein transport	19_GO:0051179 localization	-2.71759	5.69417	4.42609	30293	95	280	5	1.78571	0.791433	2316|2621|6844|10178|51686	FLNA|GAS6|VAMP2|TENM1|OAZ3	-0.658621	0	21	0	0	-3.06561	5.69417
1	-2.70464	GO:0032388	M1	1	0	GO Biological Processes	19	positive regulation of intracellular transport	19_GO:0051179 localization	-2.70464	4.63668	4.16574	30293	140	280	6	2.14286	0.865394	2316|2621|6844|10178|51686|55051	FLNA|GAS6|VAMP2|TENM1|OAZ3|NRDE2	-0.649575	0	21	0	0	-3.06561	5.69417
1	-2.63266	GO:0051222	M1	1	0	GO Biological Processes	19	positive regulation of protein transport	19_GO:0051179 localization	-2.63266	3.47596	3.78925	30293	249	280	8	2.85714	0.995617	18|2316|2621|6810|6844|10178|11261|51686	ABAT|FLNA|GAS6|STX4|VAMP2|TENM1|CHP1|OAZ3	-0.616508	0	21	0	0	-3.06561	5.69417
1	-2.56919	GO:0033157	M1	1	0	GO Biological Processes	19	regulation of intracellular protein transport	19_GO:0051179 localization	-2.56919	4.35662	3.96719	30293	149	280	6	2.14286	0.865394	2316|2621|6844|10178|11261|51686	FLNA|GAS6|VAMP2|TENM1|CHP1|OAZ3	-0.571015	0	21	0	0	-3.06561	5.69417
1	-3.03693	GO:0035024	M1	1	0	GO Biological Processes	19	negative regulation of Rho protein signal transduction	19_GO:0048519 negative regulation of biological process	-3.03693	15.4556	6.4005	30293	21	280	3	1.07143	0.615267	54922|253980|286205	RASIP1|KCTD13|SCAI	-0.898154	0	22	1	1	-3.03693	15.4556
1	-3.03464	GO:0051348	M1	1	0	GO Biological Processes	19	negative regulation of transferase activity	19_GO:0065007 biological regulation	-3.03464	4.02565	4.30033	30293	215	280	8	2.85714	0.995617	1027|5347|5787|11261|27250|29085|54922|94032	CDKN1B|PLK1|PTPRB|CHP1|PDCD4|PHPT1|RASIP1|CAMK2N2	-0.898154	0	23	1	1	-3.03464	4.40305
1	-2.94165	GO:0006469	M1	1	0	GO Biological Processes	19	negative regulation of protein kinase activity	19_GO:0048519 negative regulation of biological process	-2.94165	4.40305	4.32301	30293	172	280	7	2.5	0.933025	1027|5347|5787|11261|27250|54922|94032	CDKN1B|PLK1|PTPRB|CHP1|PDCD4|RASIP1|CAMK2N2	-0.827566	0	23	0	0	-3.03464	4.40305
1	-2.78701	GO:0033673	M1	1	0	GO Biological Processes	19	negative regulation of kinase activity	19_GO:0048519 negative regulation of biological process	-2.78701	4.13839	4.11306	30293	183	280	7	2.5	0.933025	1027|5347|5787|11261|27250|54922|94032	CDKN1B|PLK1|PTPRB|CHP1|PDCD4|RASIP1|CAMK2N2	-0.716639	0	23	0	0	-3.03464	4.40305
1	-2.53986	GO:0051338	M1	1	0	GO Biological Processes	19	regulation of transferase activity	19_GO:0065007 biological regulation	-2.53986	2.35194	3.34953	30293	644	280	14	5	1.30247	1027|1917|2013|2621|5347|5595|5787|9133|10178|11261|27250|29085|54922|94032	CDKN1B|EEF1A2|EMP2|GAS6|PLK1|MAPK3|PTPRB|CCNB2|TENM1|CHP1|PDCD4|PHPT1|RASIP1|CAMK2N2	-0.552944	0	23	0	0	-3.03464	4.40305
1	-2.43336	GO:0043086	M1	1	0	GO Biological Processes	19	negative regulation of catalytic activity	19_GO:0065007 biological regulation	-2.43336	2.60983	3.34559	30293	456	280	11	3.92857	1.16101	1027|2621|2771|5347|5787|11261|27250|29085|54922|93974|94032	CDKN1B|GAS6|GNAI2|PLK1|PTPRB|CHP1|PDCD4|PHPT1|RASIP1|ATP5IF1|CAMK2N2	-0.483285	0	23	0	0	-3.03464	4.40305
1	-2.34928	GO:0043549	M1	1	0	GO Biological Processes	19	regulation of kinase activity	19_GO:0008152 metabolic process	-2.34928	2.42215	3.20864	30293	536	280	12	4.28571	1.21038	1027|1917|2013|2621|5347|5787|9133|10178|11261|27250|54922|94032	CDKN1B|EEF1A2|EMP2|GAS6|PLK1|PTPRB|CCNB2|TENM1|CHP1|PDCD4|RASIP1|CAMK2N2	-0.436113	0	23	0	0	-3.03464	4.40305
1	-2.30895	GO:0045859	M1	1	0	GO Biological Processes	19	regulation of protein kinase activity	19_GO:0008152 metabolic process	-2.30895	2.51072	3.20196	30293	474	280	11	3.92857	1.16101	1027|2013|2621|5347|5787|9133|10178|11261|27250|54922|94032	CDKN1B|EMP2|GAS6|PLK1|PTPRB|CCNB2|TENM1|CHP1|PDCD4|RASIP1|CAMK2N2	-0.411582	0	23	0	0	-3.03464	4.40305
1	-3.00983	GO:0044089	M1	1	0	GO Biological Processes	19	positive regulation of cellular component biogenesis	19_GO:0048518 positive regulation of biological process	-3.00983	2.76862	3.8829	30293	508	280	13	4.64286	1.25745	389|1027|2067|2316|10174|10178|10807|23316|26053|54737|54922|80199|84299	RHOC|CDKN1B|ERCC1|FLNA|SORBS3|TENM1|ENTR1|CUX2|AUTS2|MPHOSPH8|RASIP1|FUZ|MIEN1	-0.881274	0	24	1	1	-3.00983	4.87339
1	-2.57561	GO:0010638	M1	1	0	GO Biological Processes	19	positive regulation of organelle organization	19_GO:0048518 positive regulation of biological process	-2.57561	2.5862	3.46143	30293	502	280	12	4.28571	1.21038	389|1027|2067|2316|5595|6683|10174|10178|10807|54737|80199|93974	RHOC|CDKN1B|ERCC1|FLNA|MAPK3|SPAST|SORBS3|TENM1|ENTR1|MPHOSPH8|FUZ|ATP5IF1	-0.573507	0	24	0	0	-3.00983	4.87339
1	-2.42451	GO:0120034	M1	1	0	GO Biological Processes	19	positive regulation of plasma membrane bounded cell projection assembly	19_GO:0048518 positive regulation of biological process	-2.42451	4.87339	3.94882	30293	111	280	5	1.78571	0.791433	10178|10807|26053|80199|84299	TENM1|ENTR1|AUTS2|FUZ|MIEN1	-0.480818	0	24	0	0	-3.00983	4.87339
1	-2.2292	GO:1902905	M1	1	0	GO Biological Processes	19	positive regulation of supramolecular fiber organization	19_GO:0048518 positive regulation of biological process	-2.2292	3.70935	3.47183	30293	175	280	6	2.14286	0.865394	389|1027|2316|6683|10174|10178	RHOC|CDKN1B|FLNA|SPAST|SORBS3|TENM1	-0.355962	0	24	0	0	-3.00983	4.87339
1	-2.17858	GO:0031346	M1	1	0	GO Biological Processes	19	positive regulation of cell projection organization	19_GO:0048518 positive regulation of biological process	-2.17858	2.70473	3.14283	30293	360	280	9	3.21429	1.05407	482|2316|10178|10807|23316|26053|57465|80199|84299	ATP1B2|FLNA|TENM1|ENTR1|CUX2|AUTS2|TBC1D24|FUZ|MIEN1	-0.322144	0	24	0	0	-3.00983	4.87339
1	-2.12625	GO:0051495	M1	1	0	GO Biological Processes	19	positive regulation of cytoskeleton organization	19_GO:0048518 positive regulation of biological process	-2.12625	3.52791	3.32209	30293	184	280	6	2.14286	0.865394	389|1027|2316|6683|10174|10178	RHOC|CDKN1B|FLNA|SPAST|SORBS3|TENM1	-0.290926	0	24	0	0	-3.00983	4.87339
1	-3.00832	R-HSA-195258	M1	1	0	Reactome Gene Sets	6	RHO GTPase Effectors		-3.00832	3.31869	4.06554	30293	326	280	10	3.57143	1.10903	389|1027|1063|1535|2316|5347|5595|8970|55766|286205	RHOC|CDKN1B|CENPF|CYBA|FLNA|PLK1|MAPK3|H2BC11|H2AJ|SCAI	-0.881274	0	25	1	1	-3.00832	3.31869
1	-2.67813	R-HSA-1640170	M1	1	0	Reactome Gene Sets	6	Cell Cycle		-2.67813	2.34854	3.46362	30293	691	280	15	5.35714	1.34565	1027|1063|4174|5347|5439|5595|5931|6683|7298|8970|9133|10388|10426|55766|80097	CDKN1B|CENPF|MCM5|PLK1|POLR2J|MAPK3|RBBP7|SPAST|TYMS|H2BC11|CCNB2|SYCP2|TUBGCP3|H2AJ|MZT2B	-0.638731	0	25	0	0	-3.00832	3.31869
1	-2.20243	R-HSA-69278	M1	1	0	Reactome Gene Sets	6	Cell Cycle, Mitotic		-2.20243	2.31834	3.04152	30293	560	280	12	4.28571	1.21038	1027|1063|4174|5347|5595|6683|7298|8970|9133|10426|55766|80097	CDKN1B|CENPF|MCM5|PLK1|MAPK3|SPAST|TYMS|H2BC11|CCNB2|TUBGCP3|H2AJ|MZT2B	-0.340778	0	25	0	0	-3.00832	3.31869
1	-2.86488	GO:0006576	M1	1	0	GO Biological Processes	19	biogenic amine metabolic process	19_GO:0008152 metabolic process	-2.86488	6.14712	4.6704	30293	88	280	5	1.78571	0.791433	1312|2625|3176|51573|51686	COMT|GATA3|HNMT|GDE1|OAZ3	-0.770769	0	26	1	1	-2.86488	6.14712
1	-2.67785	GO:0009308	M1	1	0	GO Biological Processes	19	amine metabolic process	19_GO:0008152 metabolic process	-2.67785	5.57677	4.36072	30293	97	280	5	1.78571	0.791433	1312|2625|3176|51573|51686	COMT|GATA3|HNMT|GDE1|OAZ3	-0.638731	0	26	0	0	-2.86488	6.14712
1	-2.25593	GO:1901615	M1	1	0	GO Biological Processes	19	organic hydroxy compound metabolic process	19_GO:0008152 metabolic process	-2.25593	2.46905	3.14022	30293	482	280	11	3.92857	1.16101	1312|2625|6646|8277|8611|10005|10327|27233|51573|56848|347862	COMT|GATA3|SOAT1|TKTL1|PLPP1|ACOT8|AKR1A1|SULT1C4|GDE1|SPHK2|GATD1	-0.373897	0	26	0	0	-2.86488	6.14712
1	-2.8109	WP26	M1	1	0	WikiPathways	27	S1P receptor signal transduction		-2.8109	12.9827	5.78924	30293	25	280	3	1.07143	0.615267	2771|5595|56848	GNAI2|MAPK3|SPHK2	-0.73119	0	27	1	1	-2.8109	12.9827
1	-2.51036	hsa04928	M1	1	0	KEGG Pathway	24	Parathyroid hormone synthesis, secretion and action		-2.51036	5.10327	4.08753	30293	106	280	5	1.78571	0.791433	2625|2771|5141|5595|6256	GATA3|GNAI2|PDE4A|MAPK3|RXRA	-0.536525	0	27	0	0	-2.8109	12.9827
1	-2.47068	hsa04148	M1	1	0	KEGG Pathway	24	Efferocytosis		-2.47068	4.16113	3.82334	30293	156	280	6	2.14286	0.865394	102|2621|5595|6256|51552|56848	ADAM10|GAS6|MAPK3|RXRA|RAB14|SPHK2	-0.506364	0	27	0	0	-2.8109	12.9827
1	-2.80372	GO:0048488	M1	1	0	GO Biological Processes	19	synaptic vesicle endocytosis	19_GO:0051179 localization	-2.80372	8.01402	4.98274	30293	54	280	4	1.42857	0.709165	1175|6453|6844|57465	AP2S1|ITSN1|VAMP2|TBC1D24	-0.727438	0	28	1	1	-2.80372	8.01402
1	-2.77406	GO:0140238	M1	1	0	GO Biological Processes	19	presynaptic endocytosis	19_GO:0051179 localization	-2.77406	7.86831	4.92428	30293	55	280	4	1.42857	0.709165	1175|6453|6844|57465	AP2S1|ITSN1|VAMP2|TBC1D24	-0.705989	0	28	0	0	-2.80372	8.01402
1	-2.60073	R-HSA-199991	M1	1	0	Reactome Gene Sets	6	Membrane Trafficking		-2.60073	2.38904	3.41404	30293	634	280	14	5	1.30247	377|1175|2512|2647|2800|6453|6810|6844|11316|27333|51552|57465|58485|84516	ARF3|AP2S1|FTL|BLOC1S1|GOLGA1|ITSN1|STX4|VAMP2|COPE|GOLIM4|RAB14|TBC1D24|TRAPPC1|DCTN5	-0.590657	0	28	0	0	-2.80372	8.01402
1	-2.58226	GO:0036465	M1	1	0	GO Biological Processes	19	synaptic vesicle recycling	19_GO:0051179 localization	-2.58226	6.97995	4.55256	30293	62	280	4	1.42857	0.709165	1175|6453|6844|57465	AP2S1|ITSN1|VAMP2|TBC1D24	-0.574188	0	28	0	0	-2.80372	8.01402
1	-2.37155	R-HSA-5653656	M1	1	0	Reactome Gene Sets	6	Vesicle-mediated transport		-2.37155	2.25059	3.16898	30293	673	280	14	5	1.30247	377|1175|2512|2647|2800|6453|6810|6844|11316|27333|51552|57465|58485|84516	ARF3|AP2S1|FTL|BLOC1S1|GOLGA1|ITSN1|STX4|VAMP2|COPE|GOLIM4|RAB14|TBC1D24|TRAPPC1|DCTN5	-0.451903	0	28	0	0	-2.80372	8.01402
1	-2.80013	GO:0071772	M1	1	0	GO Biological Processes	19	response to BMP	19_GO:0050896 response to stimulus	-2.80013	5.94447	4.56258	30293	91	280	5	1.78571	0.791433	269|1747|2625|5595|27250	AMHR2|DLX3|GATA3|MAPK3|PDCD4	-0.727438	0	29	1	1	-2.80013	5.94447
1	-2.80013	GO:0071773	M1	1	0	GO Biological Processes	19	cellular response to BMP stimulus	19_GO:0050896 response to stimulus	-2.80013	5.94447	4.56258	30293	91	280	5	1.78571	0.791433	269|1747|2625|5595|27250	AMHR2|DLX3|GATA3|MAPK3|PDCD4	-0.727438	0	29	0	0	-2.80013	5.94447
1	-2.67567	GO:0071363	M1	1	0	GO Biological Processes	19	cellular response to growth factor stimulus	19_GO:0050896 response to stimulus	-2.67567	2.66039	3.57161	30293	488	280	12	4.28571	1.21038	269|1747|2200|2296|2621|2625|3975|5595|6935|9480|27250|51552	AMHR2|DLX3|FBN1|FOXC1|GAS6|GATA3|LHX1|MAPK3|ZEB1|ONECUT2|PDCD4|RAB14	-0.638731	0	29	0	0	-2.80013	5.94447
1	-2.45962	GO:0070848	M1	1	0	GO Biological Processes	19	response to growth factor	19_GO:0050896 response to stimulus	-2.45962	2.50149	3.33254	30293	519	280	12	4.28571	1.21038	269|1747|2200|2296|2621|2625|3975|5595|6935|9480|27250|51552	AMHR2|DLX3|FBN1|FOXC1|GAS6|GATA3|LHX1|MAPK3|ZEB1|ONECUT2|PDCD4|RAB14	-0.505801	0	29	0	0	-2.80013	5.94447
1	-2.24413	GO:0030509	M1	1	0	GO Biological Processes	19	BMP signaling pathway	19_GO:0050896 response to stimulus	-2.24413	5.62022	3.92083	30293	77	280	4	1.42857	0.709165	269|1747|5595|27250	AMHR2|DLX3|MAPK3|PDCD4	-0.367946	0	29	0	0	-2.80013	5.94447
1	-2.24106	GO:0141091	M1	1	0	GO Biological Processes	19	transforming growth factor beta receptor superfamily signaling pathway	19_GO:0050896 response to stimulus	-2.24106	3.73067	3.48908	30293	174	280	6	2.14286	0.865394	269|1747|3625|5595|9480|27250	AMHR2|DLX3|INHBB|MAPK3|ONECUT2|PDCD4	-0.366352	0	29	0	0	-2.80013	5.94447
1	-2.75178	GO:0050878	M1	1	0	GO Biological Processes	19	regulation of body fluid levels	19_GO:0065007 biological regulation	-2.75178	3.06485	3.76911	30293	353	280	10	3.57143	1.10903	1535|2013|2316|2621|2771|7001|7094|9612|10451|79001	CYBA|EMP2|FLNA|GAS6|GNAI2|PRDX2|TLN1|NCOR2|VAV3|VKORC1	-0.686006	0	30	1	1	-2.75178	3.06485
1	-2.63443	GO:0071709	M1	1	0	GO Biological Processes	19	membrane assembly	19_GO:0009987 cellular process	-2.63443	7.21262	4.65262	30293	60	280	4	1.42857	0.709165	2013|6683|6810|727910	EMP2|SPAST|STX4|TLCD2	-0.616508	0	31	1	1	-2.63443	10.1427
1	-2.53199	GO:0044091	M1	1	0	GO Biological Processes	19	membrane biogenesis	19_GO:0009987 cellular process	-2.53199	6.76183	4.45684	30293	64	280	4	1.42857	0.709165	2013|6683|6810|727910	EMP2|SPAST|STX4|TLCD2	-0.551068	0	31	0	0	-2.63443	10.1427
1	-2.49784	GO:0034394	M1	1	0	GO Biological Processes	19	protein localization to cell surface	19_GO:0051179 localization	-2.49784	10.1427	4.99802	30293	32	280	3	1.07143	0.615267	2013|2316|6810	EMP2|FLNA|STX4	-0.528057	0	31	0	0	-2.63443	10.1427
1	-2.57703	GO:0007507	M1	1	0	GO Biological Processes	19	heart development	19_GO:0032502 developmental process	-2.57703	2.47181	3.42328	30293	569	280	13	4.64286	1.25745	1027|2013|2200|2296|2316|2625|4669|5595|9260|10439|27250|50805|84516	CDKN1B|EMP2|FBN1|FOXC1|FLNA|GATA3|NAGLU|MAPK3|PDLIM7|OLFM1|PDCD4|IRX4|DCTN5	-0.573507	0	32	1	1	-2.57703	4.50789
1	-2.2812	GO:0010717	M1	1	0	GO Biological Processes	19	regulation of epithelial to mesenchymal transition	19_GO:0032502 developmental process	-2.2812	4.50789	3.71891	30293	120	280	5	1.78571	0.791433	2013|2296|2625|10439|80199	EMP2|FOXC1|GATA3|OLFM1|FUZ	-0.393038	0	32	0	0	-2.57703	4.50789
1	-2.53764	hsa00030	M1	1	0	KEGG Pathway	24	Pentose phosphate pathway		-2.53764	10.4699	5.09527	30293	31	280	3	1.07143	0.615267	6888|8277|25796	TALDO1|TKTL1|PGLS	-0.552944	0	33	1	1	-2.53764	10.4699
1	-2.51593	GO:0016071	M1	1	0	GO Biological Processes	19	mRNA metabolic process	19_GO:0008152 metabolic process	-2.51593	2.33742	3.32406	30293	648	280	14	5	1.30247	2316|4849|6256|6651|11273|22985|23708|54883|55051|55954|57819|64062|79042|84305	FLNA|CNOT3|RXRA|SON|ATXN2L|ACIN1|GSPT2|CWC25|NRDE2|ZMAT5|LSM2|RBM26|TSEN34|PYM1	-0.538759	0	34	1	1	-2.51593	2.33742
1	-2.50752	M279	M1	1	0	Canonical Pathways	11	PID RB 1PATHWAY		-2.50752	6.6578	4.4105	30293	65	280	4	1.42857	0.709165	1027|1387|6597|8535	CDKN1B|CREBBP|SMARCA4|CBX4	-0.535906	0	35	1	1	-2.50752	8.54126
1	-2.28486	R-HSA-8939243	M1	1	0	Reactome Gene Sets	6	RUNX1 interacts with co-factors whose precise effect on RUNX1 targets is not known		-2.28486	8.54126	4.49289	30293	38	280	3	1.07143	0.615267	6597|8535|26053	SMARCA4|CBX4|AUTS2	-0.395179	0	35	0	0	-2.50752	8.54126
1	-2.11181	M195	M1	1	0	Canonical Pathways	11	PID CMYB PATHWAY		-2.11181	5.15187	3.68047	30293	84	280	4	1.42857	0.709165	1027|1387|2625|8535	CDKN1B|CREBBP|GATA3|CBX4	-0.281911	0	35	0	0	-2.50752	8.54126
1	-2.11181	hsa03083	M1	1	0	KEGG Pathway	24	Polycomb repressive complex		-2.11181	5.15187	3.68047	30293	84	280	4	1.42857	0.709165	1387|5931|8535|26053	CREBBP|RBBP7|CBX4|AUTS2	-0.281911	0	35	0	0	-2.50752	8.54126
1	-2.10661	M285	M1	1	0	Canonical Pathways	11	PID HNF3A PATHWAY		-2.10661	7.37654	4.08832	30293	44	280	3	1.07143	0.615267	1027|1387|4731	CDKN1B|CREBBP|NDUFV3	-0.281911	0	35	0	0	-2.50752	8.54126
1	-2.07958	R-HSA-3899300	M1	1	0	Reactome Gene Sets	6	SUMOylation of transcription cofactors		-2.07958	7.21262	4.02829	30293	45	280	3	1.07143	0.615267	1387|8535|9612	CREBBP|CBX4|NCOR2	-0.262684	0	35	0	0	-2.50752	8.54126
1	-2.03068	GO:0018205	M1	1	0	GO Biological Processes	19	peptidyl-lysine modification	19_GO:0008152 metabolic process	-2.03068	3.9199	3.3206	30293	138	280	5	1.78571	0.791433	1387|2647|4016|8535|84901	CREBBP|BLOC1S1|LOXL1|CBX4|NFATC2IP	-0.228979	0	35	0	0	-2.50752	8.54126
1	-2.00241	M288	M1	1	0	Canonical Pathways	11	PID HES HEY PATHWAY		-2.00241	6.76183	3.85871	30293	48	280	3	1.07143	0.615267	1027|1387|9612	CDKN1B|CREBBP|NCOR2	-0.210551	0	35	0	0	-2.50752	8.54126
1	-2.4594	R-HSA-2559585	M1	1	0	Reactome Gene Sets	6	Oncogene Induced Senescence		-2.4594	9.83539	4.90497	30293	33	280	3	1.07143	0.615267	2077|5595|27327	ERF|MAPK3|TNRC6A	-0.505801	0	36	1	1	-2.4594	9.83539
1	-2.31764	hsa04960	M1	1	0	KEGG Pathway	24	Aldosterone-regulated sodium reabsorption		-2.31764	8.7721	4.56901	30293	37	280	3	1.07143	0.615267	482|5595|9351	ATP1B2|MAPK3|NHERF2	-0.417151	0	36	0	0	-2.4594	9.83539
1	-2.42451	GO:0061640	M1	1	0	GO Biological Processes	19	cytoskeleton-dependent cytokinesis	19_GO:0009987 cellular process	-2.42451	4.87339	3.94882	30293	111	280	5	1.78571	0.791433	389|5347|6651|6683|90120	RHOC|PLK1|SON|SPAST|TMEM250	-0.480818	0	37	1	1	-2.42451	5.27753
1	-2.39147	GO:0000910	M1	1	0	GO Biological Processes	19	cytokinesis	19_GO:0009987 cellular process	-2.39147	4.78714	3.89564	30293	113	280	5	1.78571	0.791433	389|5347|6651|6683|90120	RHOC|PLK1|SON|SPAST|TMEM250	-0.464332	0	37	0	0	-2.42451	5.27753
1	-2.20716	GO:0001578	M1	1	0	GO Biological Processes	19	microtubule bundle formation	19_GO:0009987 cellular process	-2.20716	4.32757	3.60079	30293	125	280	5	1.78571	0.791433	5347|6683|11261|57701|91978	PLK1|SPAST|CHP1|NCKAP5L|TPGS1	-0.341828	0	37	0	0	-2.42451	5.27753
1	-2.14824	GO:0000281	M1	1	0	GO Biological Processes	19	mitotic cytokinesis	19_GO:0009987 cellular process	-2.14824	5.27753	3.74632	30293	82	280	4	1.42857	0.709165	389|5347|6651|6683	RHOC|PLK1|SON|SPAST	-0.303398	0	37	0	0	-2.42451	5.27753
1	-2.04485	GO:0051301	M1	1	0	GO Biological Processes	19	cell division	19_GO:0009987 cellular process	-2.04485	2.30636	2.89092	30293	516	280	11	3.92857	1.16101	389|1063|2771|5347|6651|6683|9133|10388|10807|55051|90120	RHOC|CENPF|GNAI2|PLK1|SON|SPAST|CCNB2|SYCP2|ENTR1|NRDE2|TMEM250	-0.23774	0	37	0	0	-2.42451	5.27753
1	-2.41889	R-HSA-112315	M1	1	0	Reactome Gene Sets	6	Transmission across Chemical Synapses		-2.41889	3.20561	3.51618	30293	270	280	8	2.85714	0.995617	18|1175|1312|2771|4900|5595|6844|8825	ABAT|AP2S1|COMT|GNAI2|NRGN|MAPK3|VAMP2|LIN7A	-0.480339	0	38	1	1	-2.41889	3.20561
1	-2.4079	GO:0045814	M1	1	0	GO Biological Processes	19	negative regulation of gene expression, epigenetic	19_GO:0048519 negative regulation of biological process	-2.4079	4.82988	3.92207	30293	112	280	5	1.78571	0.791433	3005|8085|11176|54737|55051	H1-0|KMT2D|BAZ2A|MPHOSPH8|NRDE2	-0.478344	0	39	1	1	-2.4079	5.34268
1	-2.29647	GO:0070828	M1	1	0	GO Biological Processes	19	heterochromatin organization	19_GO:0009987 cellular process	-2.29647	4.54577	3.74331	30293	119	280	5	1.78571	0.791433	3005|8085|11176|55051|55766	H1-0|KMT2D|BAZ2A|NRDE2|H2AJ	-0.403723	0	39	0	0	-2.4079	5.34268
1	-2.16686	GO:0031507	M1	1	0	GO Biological Processes	19	heterochromatin formation	19_GO:0048519 negative regulation of biological process	-2.16686	5.34268	3.78006	30293	81	280	4	1.42857	0.709165	3005|8085|11176|55051	H1-0|KMT2D|BAZ2A|NRDE2	-0.312284	0	39	0	0	-2.4079	5.34268
1	-2.38626	GO:0048048	M1	1	0	GO Biological Processes	19	embryonic eye morphogenesis	19_GO:0032502 developmental process	-2.38626	9.27337	4.73025	30293	35	280	3	1.07143	0.615267	2200|6935|25806	FBN1|ZEB1|VAX2	-0.463331	0	40	1	1	-2.38626	9.27337
1	-2.32484	GO:0048193	M1	1	0	GO Biological Processes	19	Golgi vesicle transport	19_GO:0051179 localization	-2.32484	3.09112	3.39541	30293	280	280	8	2.85714	0.995617	377|3916|6683|6844|11316|51552|58485|90522	ARF3|LAMP1|SPAST|VAMP2|COPE|RAB14|TRAPPC1|YIF1B	-0.419646	0	41	1	1	-2.32484	3.09112
1	-2.31764	R-HSA-3299685	M1	1	0	Reactome Gene Sets	6	Detoxification of Reactive Oxygen Species		-2.31764	8.7721	4.56901	30293	37	280	3	1.07143	0.615267	318|1535|7001	NUDT2|CYBA|PRDX2	-0.417151	0	42	1	1	-2.31764	8.7721
1	-2.13435	GO:0006801	M1	1	0	GO Biological Processes	19	superoxide metabolic process	19_GO:0008152 metabolic process	-2.13435	7.54809	4.15025	30293	43	280	3	1.07143	0.615267	1535|4669|7001	CYBA|NAGLU|PRDX2	-0.297673	0	42	0	0	-2.31764	8.7721
1	-2.30525	M160	M1	1	0	Canonical Pathways	11	PID AVB3 INTEGRIN PATHWAY		-2.30525	5.84807	4.03304	30293	74	280	4	1.42857	0.709165	1027|5595|7094|10451	CDKN1B|MAPK3|TLN1|VAV3	-0.410969	0	43	1	1	-2.30525	7.21262
1	-2.07958	M12	M1	1	0	Canonical Pathways	11	PID RHOA PATHWAY		-2.07958	7.21262	4.02829	30293	45	280	3	1.07143	0.615267	1027|7094|286205	CDKN1B|TLN1|SCAI	-0.262684	0	43	0	0	-2.30525	7.21262
1	-2.26419	WP4949	M1	1	0	WikiPathways	27	16p11 2 proximal deletion syndrome		-2.26419	5.69417	3.95757	30293	76	280	4	1.42857	0.709165	5531|5595|8085|253980	PPP4C|MAPK3|KMT2D|KCTD13	-0.37905	0	44	1	1	-2.26419	5.69417
1	-2.25304	GO:1901661	M1	1	0	GO Biological Processes	19	quinone metabolic process	19_GO:0008152 metabolic process	-2.25304	8.32225	4.41951	30293	39	280	3	1.07143	0.615267	10327|27233|79001	AKR1A1|SULT1C4|VKORC1	-0.373897	0	45	1	1	-2.25304	8.32225
1	-2.07639	GO:0042180	M1	1	0	GO Biological Processes	19	cellular ketone metabolic process	19_GO:0008152 metabolic process	-2.07639	5.03206	3.61668	30293	86	280	4	1.42857	0.709165	10327|27233|79001|347862	AKR1A1|SULT1C4|VKORC1|GATD1	-0.262058	0	45	0	0	-2.25304	8.32225
1	-2.21272	GO:0061564	M1	1	0	GO Biological Processes	19	axon development	19_GO:0032502 developmental process	-2.21272	2.56982	3.1329	30293	421	280	10	3.57143	1.10903	1944|2625|3975|4130|6683|25806|26053|57465|146760|219699	EFNA3|GATA3|LHX1|MAP1A|SPAST|VAX2|AUTS2|TBC1D24|RTN4RL1|UNC5B	-0.342404	0	46	1	1	-2.21272	2.56982
1	-2.17855	WP4657	M1	1	0	WikiPathways	27	22q11 2 copy number variation syndrome		-2.17855	4.25942	3.55526	30293	127	280	5	1.78571	0.791433	1312|2296|5347|85359|128977	COMT|FOXC1|PLK1|DGCR6L|C22orf39	-0.322144	0	47	1	1	-2.17855	4.25942
1	-2.17812	GO:0009410	M1	1	0	GO Biological Processes	19	response to xenobiotic stimulus	19_GO:0050896 response to stimulus	-2.17812	2.53965	3.09115	30293	426	280	10	3.57143	1.10903	18|1027|1063|1312|2621|5141|7298|10451|27233|79001	ABAT|CDKN1B|CENPF|COMT|GAS6|PDE4A|TYMS|VAV3|SULT1C4|VKORC1	-0.322144	0	48	1	1	-2.17812	2.53965
1	-2.16282	GO:0030261	M1	1	0	GO Biological Processes	19	chromosome condensation	19_GO:0009987 cellular process	-2.16282	7.72781	4.21421	30293	42	280	3	1.07143	0.615267	3005|5347|22985	H1-0|PLK1|ACIN1	-0.311277	0	49	1	1	-2.16282	7.72781
1	-2.11071	GO:0009991	M1	1	0	GO Biological Processes	19	response to extracellular stimulus	19_GO:0050896 response to stimulus	-2.11071	2.3566	2.96937	30293	505	280	11	3.92857	1.16101	1312|1387|2067|2621|2771|3625|5595|6223|6935|7298|27327	COMT|CREBBP|ERCC1|GAS6|GNAI2|INHBB|MAPK3|RPS19|ZEB1|TYMS|TNRC6A	-0.281911	0	50	1	1	-2.11071	2.3566
1	-2.10661	GO:0043268	M1	1	0	GO Biological Processes	19	positive regulation of potassium ion transport	19_GO:0051179 localization	-2.10661	7.37654	4.08832	30293	44	280	3	1.07143	0.615267	482|2273|2316	ATP1B2|FHL1|FLNA	-0.281911	0	51	1	1	-2.10661	7.37654
1	-2.07639	GO:1901379	M1	1	0	GO Biological Processes	19	regulation of potassium ion transmembrane transport	19_GO:0051179 localization	-2.07639	5.03206	3.61668	30293	86	280	4	1.42857	0.709165	482|2273|2316|6844	ATP1B2|FHL1|FLNA|VAMP2	-0.262058	0	51	0	0	-2.10661	7.37654
1	-2.07185	GO:0030308	M1	1	0	GO Biological Processes	19	negative regulation of cell growth	19_GO:0040007 growth	-2.07185	3.43458	3.24288	30293	189	280	6	2.14286	0.865394	1027|2273|5931|6597|56848|400410	CDKN1B|FHL1|RBBP7|SMARCA4|SPHK2|ST20	-0.258801	0	52	1	1	-2.07185	4.86244
1	-2.02507	WP2446	M1	1	0	WikiPathways	27	Retinoblastoma gene in cancer		-2.02507	4.86244	3.52462	30293	89	280	4	1.42857	0.709165	1027|5931|7298|9133	CDKN1B|RBBP7|TYMS|CCNB2	-0.227079	0	52	0	0	-2.07185	4.86244
1	-2.03778	GO:0097435	M1	1	0	GO Biological Processes	19	supramolecular fiber organization	19_GO:0009987 cellular process	-2.03778	2.2042	2.8506	30293	589	280	12	4.28571	1.21038	389|1155|2013|2296|2316|4016|7138|10426|11261|51734|57701|253980	RHOC|TBCB|EMP2|FOXC1|FLNA|LOXL1|TNNT1|TUBGCP3|CHP1|MSRB1|NCKAP5L|KCTD13	-0.234832	0	53	1	1	-2.03778	2.2042
1	-2.02751	GO:0008089	M1	1	0	GO Biological Processes	19	anterograde axonal transport	19_GO:0051179 localization	-2.02751	6.9057	3.91358	30293	47	280	3	1.07143	0.615267	2647|4130|6683	BLOC1S1|MAP1A|SPAST	-0.227079	0	54	1	1	-2.02751	6.9057
1	-2.00241	M219	M1	1	0	Canonical Pathways	11	PID HEDGEHOG GLI PATHWAY		-2.00241	6.76183	3.85871	30293	48	280	3	1.07143	0.615267	1387|2771|5931	CREBBP|GNAI2|RBBP7	-0.210551	0	55	1	1	-2.00241	6.76183
1	-2.00241	R-HSA-6791312	M1	1	0	Reactome Gene Sets	6	TP53 Regulates Transcription of Cell Cycle Genes		-2.00241	6.76183	3.85871	30293	48	280	3	1.07143	0.615267	1027|1820|4849	CDKN1B|ARID3A|CNOT3	-0.210551	0	56	1	1	-2.00241	6.76183
