# Supplementary material for: Activity-dependent COX-2 proteolysis modulates aerobic respiration and proliferation in a prostaglandin-independent manner
Source: iScience. 2024 Nov 17;27(12):111403. doi: 10.1016/j.isci.2024.111403 (PMC11647142; doi:10.1016/j.isci.2024.111403)
Supplement: Table S6. Gene sets showing significant enrichment among genes downregulated in CT1-compared to CT2-expressing cells and not changing between CT2-expressing cells and untransfected cells, related to — Figure 5 [file mmc7.xlsx]

## Sheet: Table S6
Table S6: Gene sets showing significant enrichment among genes downregulated in CT1- compared to CT2-expressing cells and not changing between CT2-expressing cells and untransfected cells, related to Figure 5.
_MEMBER_MyList	_LogP_MyList	GO	_PATTERN_	_RANK_	GiniIndex	Category	CategoryID	Description	PARENT_GO	LogP	Enrichment	Z-score	#TotalGeneInLibrary	#GeneInGO	#GeneInHitList	#GeneInGOAndHitList	%InGO	STDV %InGO	GeneID	Hits	Log(q-value)	EvidenceCutoff	GROUP_ID	FirstInGroupByEnrichment	FirstInGroupByLogP	BestLogPInGroup	BestEnrichmentInGroup
1	-6.6162	R-HSA-556833	M1	1	0	Reactome Gene Sets	6	Metabolism of lipids		-6.6162	3.28538	6.41606	30293	746	309	25	8.09061	1.55128	196|2180|4048|5321|5728|6307|6309|6342|8394|8540|9885|27132|50640|51422|55304|56261|79642|79993|81579|83930|84725|113612|114882|219541|253782	AHR|ACSL1|LTA4H|PLA2G4A|PTEN|MSMO1|SC5D|SCP2|PIP5K1A|AGPS|OSBPL2|CPNE7|PNPLA8|PRKAG2|SPTLC3|GPCPD1|ARSJ|ELOVL7|PLA2G12A|STARD3NL|PLEKHA8|CYP2U1|OSBPL8|MED19|CERS6	-2.54129	0	1	1	1	-6.6162	7.00254
1	-5.18314	GO:0044283	M1	1	0	GO Biological Processes	19	small molecule biosynthetic process	19_GO:0008152 metabolic process	-5.18314	3.59958	5.72223	30293	463	309	17	5.50162	1.29711	467|1036|1635|4048|5321|5832|6307|6309|6342|9807|9885|10165|50640|51422|55304|79993|92126	ATF3|CDO1|DCTD|LTA4H|PLA2G4A|ALDH18A1|MSMO1|SC5D|SCP2|IP6K1|OSBPL2|SLC25A13|PNPLA8|PRKAG2|SPTLC3|ELOVL7|DSEL	-1.83968	0	1	0	0	-6.6162	7.00254
1	-3.25771	GO:0046394	M1	1	0	GO Biological Processes	19	carboxylic acid biosynthetic process	19_GO:0008152 metabolic process	-3.25771	3.57794	4.3516	30293	274	309	10	3.23625	1.00669	1036|4048|5321|5832|6342|9885|50640|51422|79993|92126	CDO1|LTA4H|PLA2G4A|ALDH18A1|SCP2|OSBPL2|PNPLA8|PRKAG2|ELOVL7|DSEL	-0.817332	0	1	0	0	-6.6162	7.00254
1	-3.22118	GO:0016053	M1	1	0	GO Biological Processes	19	organic acid biosynthetic process	19_GO:0008152 metabolic process	-3.22118	3.53919	4.3098	30293	277	309	10	3.23625	1.00669	1036|4048|5321|5832|6342|9885|50640|51422|79993|92126	CDO1|LTA4H|PLA2G4A|ALDH18A1|SCP2|OSBPL2|PNPLA8|PRKAG2|ELOVL7|DSEL	-0.801994	0	1	0	0	-6.6162	7.00254
1	-2.89631	GO:0008610	M1	1	0	GO Biological Processes	19	lipid biosynthetic process	19_GO:0008152 metabolic process	-2.89631	2.47565	3.68725	30293	594	309	15	4.85437	1.22259	2180|5321|5728|6307|6309|6342|8394|8540|9807|9885|50640|51422|55304|79993|253782	ACSL1|PLA2G4A|PTEN|MSMO1|SC5D|SCP2|PIP5K1A|AGPS|IP6K1|OSBPL2|PNPLA8|PRKAG2|SPTLC3|ELOVL7|CERS6	-0.653213	0	1	0	0	-6.6162	7.00254
1	-2.7708	GO:0072330	M1	1	0	GO Biological Processes	19	monocarboxylic acid biosynthetic process	19_GO:0008152 metabolic process	-2.7708	4.10928	4.09021	30293	167	309	7	2.26537	0.846476	5321|6342|9885|50640|51422|79993|92126	PLA2G4A|SCP2|OSBPL2|PNPLA8|PRKAG2|ELOVL7|DSEL	-0.563425	0	1	0	0	-6.6162	7.00254
1	-2.62808	R-HSA-8978868	M1	1	0	Reactome Gene Sets	6	Fatty acid metabolism		-2.62808	3.87711	3.89712	30293	177	309	7	2.26537	0.846476	2180|4048|5321|6342|51422|79993|113612	ACSL1|LTA4H|PLA2G4A|SCP2|PRKAG2|ELOVL7|CYP2U1	-0.480508	0	1	0	0	-6.6162	7.00254
1	-2.57214	GO:0032787	M1	1	0	GO Biological Processes	19	monocarboxylic acid metabolic process	19_GO:0008152 metabolic process	-2.57214	2.46989	3.41875	30293	516	309	13	4.20712	1.14204	1737|2180|3091|5321|6307|6342|9885|50640|51422|57380|79993|92126|113612	DLAT|ACSL1|HIF1A|PLA2G4A|MSMO1|SCP2|OSBPL2|PNPLA8|PRKAG2|MRS2|ELOVL7|DSEL|CYP2U1	-0.452259	0	1	0	0	-6.6162	7.00254
1	-2.38221	GO:0033559	M1	1	0	GO Biological Processes	19	unsaturated fatty acid metabolic process	19_GO:0008152 metabolic process	-2.38221	4.75901	3.87935	30293	103	309	5	1.61812	0.717768	5321|6342|50640|79993|113612	PLA2G4A|SCP2|PNPLA8|ELOVL7|CYP2U1	-0.385096	0	1	0	0	-6.6162	7.00254
1	-2.27824	GO:0001676	M1	1	0	GO Biological Processes	19	long-chain fatty acid metabolic process	19_GO:0008152 metabolic process	-2.27824	4.49705	3.713	30293	109	309	5	1.61812	0.717768	2180|5321|6342|50640|113612	ACSL1|PLA2G4A|SCP2|PNPLA8|CYP2U1	-0.334448	0	1	0	0	-6.6162	7.00254
1	-2.22886	GO:1905954	M1	1	0	GO Biological Processes	19	positive regulation of lipid localization	19_GO:0051179 localization	-2.22886	4.37659	3.63428	30293	112	309	5	1.61812	0.717768	2180|5321|6342|7110|10938	ACSL1|PLA2G4A|SCP2|TMF1|EHD1	-0.298689	0	1	0	0	-6.6162	7.00254
1	-2.046	GO:0032365	M1	1	0	GO Biological Processes	19	intracellular lipid transport	19_GO:0051179 localization	-2.046	7.00254	3.95174	30293	42	309	3	0.970874	0.557807	6342|9885|84725	SCP2|OSBPL2|PLEKHA8	-0.213779	0	1	0	0	-6.6162	7.00254
1	-2.01242	GO:0006869	M1	1	0	GO Biological Processes	19	lipid transport	19_GO:0051179 localization	-2.01242	2.54271	2.93412	30293	347	309	9	2.91262	0.95663	2180|5321|6342|9885|50640|81579|83930|84725|114882	ACSL1|PLA2G4A|SCP2|OSBPL2|PNPLA8|PLA2G12A|STARD3NL|PLEKHA8|OSBPL8	-0.20425	0	1	0	0	-6.6162	7.00254
1	-6.58373	GO:1901137	M1	1	0	GO Biological Processes	19	carbohydrate derivative biosynthetic process	19_GO:0008152 metabolic process	-6.58373	3.61876	6.55483	30293	596	309	22	7.11974	1.4629	205|498|1635|1737|2180|2977|4124|5471|6392|9945|10165|10678|11046|51422|51727|51809|79993|84061|92126|132789|201595|442117	AK4|ATP5F1A|DCTD|DLAT|ACSL1|GUCY1A2|MAN2A1|PPAT|SDHD|GFPT2|SLC25A13|B3GNT2|SLC35D2|PRKAG2|CMPK1|GALNT7|ELOVL7|MAGT1|DSEL|GNPDA2|STT3B|GALNTL6	-2.54129	0	2	1	1	-6.58373	5.23491
1	-6.16856	GO:0009165	M1	1	0	GO Biological Processes	19	nucleotide biosynthetic process	19_GO:0008152 metabolic process	-6.16856	5.17924	6.93674	30293	265	309	14	4.53074	1.18314	205|498|1635|1737|2180|2617|2977|5471|6392|10165|51422|51727|79993|83594	AK4|ATP5F1A|DCTD|DLAT|ACSL1|GARS1|GUCY1A2|PPAT|SDHD|SLC25A13|PRKAG2|CMPK1|ELOVL7|NUDT12	-2.38818	0	2	0	0	-6.58373	5.23491
1	-6.12959	GO:1901293	M1	1	0	GO Biological Processes	19	nucleoside phosphate biosynthetic process	19_GO:0008152 metabolic process	-6.12959	5.14044	6.89846	30293	267	309	14	4.53074	1.18314	205|498|1635|1737|2180|2617|2977|5471|6392|10165|51422|51727|79993|83594	AK4|ATP5F1A|DCTD|DLAT|ACSL1|GARS1|GUCY1A2|PPAT|SDHD|SLC25A13|PRKAG2|CMPK1|ELOVL7|NUDT12	-2.38818	0	2	0	0	-6.58373	5.23491
1	-5.01371	GO:0009260	M1	1	0	GO Biological Processes	19	ribonucleotide biosynthetic process	19_GO:0008152 metabolic process	-5.01371	5.23491	6.19137	30293	206	309	11	3.55987	1.05406	205|498|1737|2180|2977|5471|6392|10165|51422|51727|79993	AK4|ATP5F1A|DLAT|ACSL1|GUCY1A2|PPAT|SDHD|SLC25A13|PRKAG2|CMPK1|ELOVL7	-1.74942	0	2	0	0	-6.58373	5.23491
1	-4.87744	GO:0046390	M1	1	0	GO Biological Processes	19	ribose phosphate biosynthetic process	19_GO:0008152 metabolic process	-4.87744	5.06287	6.04063	30293	213	309	11	3.55987	1.05406	205|498|1737|2180|2977|5471|6392|10165|51422|51727|79993	AK4|ATP5F1A|DLAT|ACSL1|GUCY1A2|PPAT|SDHD|SLC25A13|PRKAG2|CMPK1|ELOVL7	-1.6801	0	2	0	0	-6.58373	5.23491
1	-4.83052	GO:0090407	M1	1	0	GO Biological Processes	19	organophosphate biosynthetic process	19_GO:0008152 metabolic process	-4.83052	3.23787	5.35184	30293	545	309	18	5.82524	1.33243	205|498|1635|1737|2180|2617|2977|5321|5471|5728|6392|8394|9807|10165|51422|51727|79993|83594	AK4|ATP5F1A|DCTD|DLAT|ACSL1|GARS1|GUCY1A2|PLA2G4A|PPAT|PTEN|SDHD|PIP5K1A|IP6K1|SLC25A13|PRKAG2|CMPK1|ELOVL7|NUDT12	-1.66314	0	2	0	0	-6.58373	5.23491
1	-4.60321	GO:0006164	M1	1	0	GO Biological Processes	19	purine nucleotide biosynthetic process	19_GO:0008152 metabolic process	-4.60321	4.72979	5.73878	30293	228	309	11	3.55987	1.05406	205|498|1737|2180|2977|5471|6392|10165|51422|79993|83594	AK4|ATP5F1A|DLAT|ACSL1|GUCY1A2|PPAT|SDHD|SLC25A13|PRKAG2|ELOVL7|NUDT12	-1.5385	0	2	0	0	-6.58373	5.23491
1	-4.53601	GO:0009152	M1	1	0	GO Biological Processes	19	purine ribonucleotide biosynthetic process	19_GO:0008152 metabolic process	-4.53601	5.13275	5.81644	30293	191	309	10	3.23625	1.00669	205|498|1737|2180|2977|5471|6392|10165|51422|79993	AK4|ATP5F1A|DLAT|ACSL1|GUCY1A2|PPAT|SDHD|SLC25A13|PRKAG2|ELOVL7	-1.49358	0	2	0	0	-6.58373	5.23491
1	-4.46598	GO:0072522	M1	1	0	GO Biological Processes	19	purine-containing compound biosynthetic process	19_GO:0008152 metabolic process	-4.46598	4.56946	5.58835	30293	236	309	11	3.55987	1.05406	205|498|1737|2180|2977|5471|6392|10165|51422|79993|83594	AK4|ATP5F1A|DLAT|ACSL1|GUCY1A2|PPAT|SDHD|SLC25A13|PRKAG2|ELOVL7|NUDT12	-1.48424	0	2	0	0	-6.58373	5.23491
1	-4.29496	GO:0055086	M1	1	0	GO Biological Processes	19	nucleobase-containing small molecule metabolic process	19_GO:0008152 metabolic process	-4.29496	2.94598	4.88332	30293	599	309	18	5.82524	1.33243	205|498|1635|1737|2180|2617|2977|5471|6392|8505|9945|10165|51422|51715|51727|79993|83594|132789	AK4|ATP5F1A|DCTD|DLAT|ACSL1|GARS1|GUCY1A2|PPAT|SDHD|PARG|GFPT2|SLC25A13|PRKAG2|RAB23|CMPK1|ELOVL7|NUDT12|GNPDA2	-1.41389	0	2	0	0	-6.58373	5.23491
1	-3.95859	GO:0009117	M1	1	0	GO Biological Processes	19	nucleotide metabolic process	19_GO:0008152 metabolic process	-3.95859	2.99345	4.67292	30293	524	309	16	5.17799	1.26054	205|498|1635|1737|2180|2617|2977|5471|6392|8505|10165|51422|51715|51727|79993|83594	AK4|ATP5F1A|DCTD|DLAT|ACSL1|GARS1|GUCY1A2|PPAT|SDHD|PARG|SLC25A13|PRKAG2|RAB23|CMPK1|ELOVL7|NUDT12	-1.22791	0	2	0	0	-6.58373	5.23491
1	-3.88338	GO:0006753	M1	1	0	GO Biological Processes	19	nucleoside phosphate metabolic process	19_GO:0008152 metabolic process	-3.88338	2.94844	4.60275	30293	532	309	16	5.17799	1.26054	205|498|1635|1737|2180|2617|2977|5471|6392|8505|10165|51422|51715|51727|79993|83594	AK4|ATP5F1A|DCTD|DLAT|ACSL1|GARS1|GUCY1A2|PPAT|SDHD|PARG|SLC25A13|PRKAG2|RAB23|CMPK1|ELOVL7|NUDT12	-1.20162	0	2	0	0	-6.58373	5.23491
1	-3.55563	GO:0009259	M1	1	0	GO Biological Processes	19	ribonucleotide metabolic process	19_GO:0008152 metabolic process	-3.55563	3.17031	4.44695	30293	402	309	13	4.20712	1.14204	205|498|1737|2180|2977|5471|6392|8505|10165|51422|51715|51727|79993	AK4|ATP5F1A|DLAT|ACSL1|GUCY1A2|PPAT|SDHD|PARG|SLC25A13|PRKAG2|RAB23|CMPK1|ELOVL7	-0.968039	0	2	0	0	-6.58373	5.23491
1	-3.41425	GO:0019693	M1	1	0	GO Biological Processes	19	ribose phosphate metabolic process	19_GO:0008152 metabolic process	-3.41425	3.06361	4.30234	30293	416	309	13	4.20712	1.14204	205|498|1737|2180|2977|5471|6392|8505|10165|51422|51715|51727|79993	AK4|ATP5F1A|DLAT|ACSL1|GUCY1A2|PPAT|SDHD|PARG|SLC25A13|PRKAG2|RAB23|CMPK1|ELOVL7	-0.876961	0	2	0	0	-6.58373	5.23491
1	-3.22959	GO:0072521	M1	1	0	GO Biological Processes	19	purine-containing compound metabolic process	19_GO:0008152 metabolic process	-3.22959	2.78963	4.06283	30293	492	309	14	4.53074	1.18314	205|498|1737|2180|2977|5471|6392|8505|10165|51422|51715|79993|83594|220963	AK4|ATP5F1A|DLAT|ACSL1|GUCY1A2|PPAT|SDHD|PARG|SLC25A13|PRKAG2|RAB23|ELOVL7|NUDT12|SLC16A9	-0.801994	0	2	0	0	-6.58373	5.23491
1	-3.21336	GO:0009150	M1	1	0	GO Biological Processes	19	purine ribonucleotide metabolic process	19_GO:0008152 metabolic process	-3.21336	3.07965	4.15246	30293	382	309	12	3.8835	1.09908	205|498|1737|2180|2977|5471|6392|8505|10165|51422|51715|79993	AK4|ATP5F1A|DLAT|ACSL1|GUCY1A2|PPAT|SDHD|PARG|SLC25A13|PRKAG2|RAB23|ELOVL7	-0.79931	0	2	0	0	-6.58373	5.23491
1	-2.98513	GO:0006163	M1	1	0	GO Biological Processes	19	purine nucleotide metabolic process	19_GO:0008152 metabolic process	-2.98513	2.75262	3.85789	30293	463	309	13	4.20712	1.14204	205|498|1737|2180|2977|5471|6392|8505|10165|51422|51715|79993|83594	AK4|ATP5F1A|DLAT|ACSL1|GUCY1A2|PPAT|SDHD|PARG|SLC25A13|PRKAG2|RAB23|ELOVL7|NUDT12	-0.690413	0	2	0	0	-6.58373	5.23491
1	-2.80326	GO:0015980	M1	1	0	GO Biological Processes	19	energy derivation by oxidation of organic compounds	19_GO:0008152 metabolic process	-2.80326	3.36764	3.90732	30293	262	309	9	2.91262	0.95663	498|1737|2632|6392|9167|9945|10165|51422|83943	ATP5F1A|DLAT|GBE1|SDHD|COX7A2L|GFPT2|SLC25A13|PRKAG2|IMMP2L	-0.57706	0	2	0	0	-6.58373	5.23491
1	-2.54731	GO:0009205	M1	1	0	GO Biological Processes	19	purine ribonucleoside triphosphate metabolic process	19_GO:0008152 metabolic process	-2.54731	3.75	3.78792	30293	183	309	7	2.26537	0.846476	205|498|6392|8505|10165|51422|51715	AK4|ATP5F1A|SDHD|PARG|SLC25A13|PRKAG2|RAB23	-0.432063	0	2	0	0	-6.58373	5.23491
1	-2.46991	GO:0009144	M1	1	0	GO Biological Processes	19	purine nucleoside triphosphate metabolic process	19_GO:0008152 metabolic process	-2.46991	3.63095	3.68324	30293	189	309	7	2.26537	0.846476	205|498|6392|8505|10165|51422|51715	AK4|ATP5F1A|SDHD|PARG|SLC25A13|PRKAG2|RAB23	-0.415006	0	2	0	0	-6.58373	5.23491
1	-2.45732	GO:0009199	M1	1	0	GO Biological Processes	19	ribonucleoside triphosphate metabolic process	19_GO:0008152 metabolic process	-2.45732	3.61184	3.6662	30293	190	309	7	2.26537	0.846476	205|498|6392|8505|10165|51422|51715	AK4|ATP5F1A|SDHD|PARG|SLC25A13|PRKAG2|RAB23	-0.415006	0	2	0	0	-6.58373	5.23491
1	-2.27835	GO:0009141	M1	1	0	GO Biological Processes	19	nucleoside triphosphate metabolic process	19_GO:0008152 metabolic process	-2.27835	3.34756	3.42369	30293	205	309	7	2.26537	0.846476	205|498|6392|8505|10165|51422|51715	AK4|ATP5F1A|SDHD|PARG|SLC25A13|PRKAG2|RAB23	-0.334448	0	2	0	0	-6.58373	5.23491
1	-2.27824	GO:0009142	M1	1	0	GO Biological Processes	19	nucleoside triphosphate biosynthetic process	19_GO:0008152 metabolic process	-2.27824	4.49705	3.713	30293	109	309	5	1.61812	0.717768	205|498|6392|10165|51422	AK4|ATP5F1A|SDHD|SLC25A13|PRKAG2	-0.334448	0	2	0	0	-6.58373	5.23491
1	-2.2246	GO:0046034	M1	1	0	GO Biological Processes	19	ATP metabolic process	19_GO:0008152 metabolic process	-2.2246	3.69946	3.46453	30293	159	309	6	1.94175	0.784981	205|498|6392|8505|10165|51422	AK4|ATP5F1A|SDHD|PARG|SLC25A13|PRKAG2	-0.297773	0	2	0	0	-6.58373	5.23491
1	-2.01785	GO:0006091	M1	1	0	GO Biological Processes	19	generation of precursor metabolites and energy	19_GO:0008152 metabolic process	-2.01785	2.40283	2.89606	30293	408	309	10	3.23625	1.00669	444|498|1737|2632|6392|9167|9945|10165|51422|83943	ASPH|ATP5F1A|DLAT|GBE1|SDHD|COX7A2L|GFPT2|SLC25A13|PRKAG2|IMMP2L	-0.207117	0	2	0	0	-6.58373	5.23491
1	-5.85794	GO:0006259	M1	1	0	GO Biological Processes	19	DNA metabolic process	19_GO:0008152 metabolic process	-5.85794	3.07161	5.89538	30293	766	309	24	7.76699	1.52262	1111|2176|3148|3364|5884|5981|7013|7398|8505|9643|11198|23244|23649|51111|51176|51444|55284|55719|55728|85015|113510|286826|375748|400629	CHEK1|FANCC|HMGB2|HUS1|RAD17|RFC1|TERF1|USP1|PARG|MORF4L2|SUPT16H|PDS5A|POLA2|KMT5B|LEF1|RNF138|UBE2W|SLF2|N4BP2|USP45|HELQ|LIN9|ERCC6L2|TEX19	-2.21344	0	3	1	1	-5.85794	3.51172
1	-5.37769	GO:0006974	M1	1	0	GO Biological Processes	19	DNA damage response	19_GO:0050896 response to stimulus	-5.37769	2.96297	5.56747	30293	761	309	23	7.44337	1.49317	836|1111|2176|3148|3364|5884|5981|7398|8445|8505|9643|11198|23244|26271|51111|51444|55284|55719|79073|83943|85015|113510|375748	CASP3|CHEK1|FANCC|HMGB2|HUS1|RAD17|RFC1|USP1|DYRK2|PARG|MORF4L2|SUPT16H|PDS5A|FBXO5|KMT5B|RNF138|UBE2W|SLF2|TMEM109|IMMP2L|USP45|HELQ|ERCC6L2	-1.84002	0	3	0	0	-5.85794	3.51172
1	-5.24233	GO:0006281	M1	1	0	GO Biological Processes	19	DNA repair	19_GO:0050896 response to stimulus	-5.24233	3.4737	5.70793	30293	508	309	18	5.82524	1.33243	1111|2176|3148|3364|5884|5981|7398|8505|9643|11198|23244|51111|51444|55284|55719|85015|113510|375748	CHEK1|FANCC|HMGB2|HUS1|RAD17|RFC1|USP1|PARG|MORF4L2|SUPT16H|PDS5A|KMT5B|RNF138|UBE2W|SLF2|USP45|HELQ|ERCC6L2	-1.84002	0	3	0	0	-5.85794	3.51172
1	-3.72515	R-HSA-73894	M1	1	0	Reactome Gene Sets	6	DNA Repair		-3.72515	3.51172	4.69284	30293	335	309	12	3.8835	1.09908	1111|2176|3364|5431|5884|5981|6047|6917|7013|7398|8505|85015	CHEK1|FANCC|HUS1|POLR2B|RAD17|RFC1|RNF4|TCEA1|TERF1|USP1|PARG|USP45	-1.10595	0	3	0	0	-5.85794	3.51172
1	-2.45481	GO:0080135	M1	1	0	GO Biological Processes	19	regulation of cellular response to stress	19_GO:0050896 response to stimulus	-2.45481	2.22471	3.23186	30293	661	309	15	4.85437	1.22259	1111|1540|7164|7398|7466|8505|9643|9821|22926|50640|51111|55719|57630|113510|200734	CHEK1|CYLD|TPD52L1|USP1|WFS1|PARG|MORF4L2|RB1CC1|ATF6|PNPLA8|KMT5B|SLF2|SH3RF1|HELQ|SPRED2	-0.415006	0	3	0	0	-5.85794	3.51172
1	-2.16844	GO:0006282	M1	1	0	GO Biological Processes	19	regulation of DNA repair	19_GO:0050896 response to stimulus	-2.16844	3.19186	3.2742	30293	215	309	7	2.26537	0.846476	1111|7398|8505|9643|51111|55719|113510	CHEK1|USP1|PARG|MORF4L2|KMT5B|SLF2|HELQ	-0.268972	0	3	0	0	-5.85794	3.51172
1	-2.09565	GO:0051052	M1	1	0	GO Biological Processes	19	regulation of DNA metabolic process	19_GO:0008152 metabolic process	-2.09565	2.24509	2.91865	30293	524	309	12	3.8835	1.09908	1111|4152|5884|7013|7398|8505|9643|23244|26271|51111|55719|113510	CHEK1|MBD1|RAD17|TERF1|USP1|PARG|MORF4L2|PDS5A|FBXO5|KMT5B|SLF2|HELQ	-0.230745	0	3	0	0	-5.85794	3.51172
1	-5.3277	GO:0032446	M1	1	0	GO Biological Processes	19	protein modification by small protein conjugation	19_GO:0008152 metabolic process	-5.3277	3.03345	5.56997	30293	711	309	22	7.11974	1.4629	2176|6047|8065|8507|8945|11059|11275|26054|26234|26271|51444|54708|55284|55298|55632|55719|55832|55975|57092|57154|57630|64718	FANCC|RNF4|CUL5|ENC1|BTRC|WWP1|KLHL2|SENP6|FBXL5|FBXO5|RNF138|MARCHF5|UBE2W|RNF121|G2E3|SLF2|CAND1|KLHL7|PCNP|SMURF1|SH3RF1|UNKL	-1.84002	0	4	1	1	-5.3277	4.12448
1	-5.02377	GO:0016567	M1	1	0	GO Biological Processes	19	protein ubiquitination	19_GO:0008152 metabolic process	-5.02377	3.09749	5.41396	30293	633	309	20	6.47249	1.39967	2176|6047|8065|8507|8945|11059|11275|26234|26271|51444|54708|55284|55298|55632|55832|55975|57092|57154|57630|64718	FANCC|RNF4|CUL5|ENC1|BTRC|WWP1|KLHL2|FBXL5|FBXO5|RNF138|MARCHF5|UBE2W|RNF121|G2E3|CAND1|KLHL7|PCNP|SMURF1|SH3RF1|UNKL	-1.74942	0	4	0	0	-5.3277	4.12448
1	-4.92712	GO:0010498	M1	1	0	GO Biological Processes	19	proteasomal protein catabolic process	19_GO:0008152 metabolic process	-4.92712	3.80967	5.63977	30293	386	309	15	4.85437	1.22259	6047|7184|7466|8065|8507|8945|11059|22926|25852|26234|55284|55298|57092|57154|201595	RNF4|HSP90B1|WFS1|CUL5|ENC1|BTRC|WWP1|ATF6|ARMC8|FBXL5|UBE2W|RNF121|PCNP|SMURF1|STT3B	-1.69759	0	4	0	0	-5.3277	4.12448
1	-4.7023	R-HSA-983168	M1	1	0	Reactome Gene Sets	6	Antigen processing: Ubiquitination & Proteasome degradation		-4.7023	4.12448	5.60415	30293	309	309	13	4.20712	1.14204	6047|8065|8945|11059|11275|26234|51088|51320|51444|55284|57154|57630|64718	RNF4|CUL5|BTRC|WWP1|KLHL2|FBXL5|KLHL5|MEX3C|RNF138|UBE2W|SMURF1|SH3RF1|UNKL	-1.58928	0	4	0	0	-5.3277	4.12448
1	-4.37185	R-HSA-983169	M1	1	0	Reactome Gene Sets	6	Class I MHC mediated antigen processing & presentation		-4.37185	3.60236	5.18926	30293	381	309	14	4.53074	1.18314	6047|8065|8945|11059|11275|26234|29927|51088|51320|51444|55284|57154|57630|64718	RNF4|CUL5|BTRC|WWP1|KLHL2|FBXL5|SEC61A1|KLHL5|MEX3C|RNF138|UBE2W|SMURF1|SH3RF1|UNKL	-1.42481	0	4	0	0	-5.3277	4.12448
1	-4.31827	GO:0030163	M1	1	0	GO Biological Processes	19	protein catabolic process	19_GO:0008152 metabolic process	-4.31827	2.76157	4.82176	30293	710	309	20	6.47249	1.39967	836|1512|5270|6047|7184|7466|8065|8507|8945|11059|22926|25852|26234|26269|54602|55284|55298|57092|57154|201595	CASP3|CTSH|SERPINE2|RNF4|HSP90B1|WFS1|CUL5|ENC1|BTRC|WWP1|ATF6|ARMC8|FBXL5|FBXO8|NDFIP2|UBE2W|RNF121|PCNP|SMURF1|STT3B	-1.41389	0	4	0	0	-5.3277	4.12448
1	-4.30425	GO:0051603	M1	1	0	GO Biological Processes	19	proteolysis involved in protein catabolic process	19_GO:0008152 metabolic process	-4.30425	2.9509	4.89151	30293	598	309	18	5.82524	1.33243	1512|6047|7184|7466|8065|8507|8945|11059|22926|25852|26234|26269|54602|55284|55298|57092|57154|201595	CTSH|RNF4|HSP90B1|WFS1|CUL5|ENC1|BTRC|WWP1|ATF6|ARMC8|FBXL5|FBXO8|NDFIP2|UBE2W|RNF121|PCNP|SMURF1|STT3B	-1.41389	0	4	0	0	-5.3277	4.12448
1	-4.06041	GO:0043161	M1	1	0	GO Biological Processes	19	proteasome-mediated ubiquitin-dependent protein catabolic process	19_GO:0008152 metabolic process	-4.06041	3.56992	4.95856	30293	357	309	13	4.20712	1.14204	6047|7184|7466|8065|8945|11059|25852|26234|55284|55298|57092|57154|201595	RNF4|HSP90B1|WFS1|CUL5|BTRC|WWP1|ARMC8|FBXL5|UBE2W|RNF121|PCNP|SMURF1|STT3B	-1.24842	0	4	0	0	-5.3277	4.12448
1	-3.41561	R-HSA-1280218	M1	1	0	Reactome Gene Sets	6	Adaptive Immune System		-3.41561	2.42536	4.06171	30293	768	309	19	6.14887	1.36659	164|1062|1512|5728|5908|6047|8065|8945|11059|11275|26234|29927|51088|51320|51444|55284|57154|57630|64718	AP1G1|CENPE|CTSH|PTEN|RAP1B|RNF4|CUL5|BTRC|WWP1|KLHL2|FBXL5|SEC61A1|KLHL5|MEX3C|RNF138|UBE2W|SMURF1|SH3RF1|UNKL	-0.876961	0	4	0	0	-5.3277	4.12448
1	-3.39687	GO:0006511	M1	1	0	GO Biological Processes	19	ubiquitin-dependent protein catabolic process	19_GO:0008152 metabolic process	-3.39687	2.77459	4.18405	30293	530	309	15	4.85437	1.22259	6047|7184|7466|8065|8945|11059|25852|26234|26269|54602|55284|55298|57092|57154|201595	RNF4|HSP90B1|WFS1|CUL5|BTRC|WWP1|ARMC8|FBXL5|FBXO8|NDFIP2|UBE2W|RNF121|PCNP|SMURF1|STT3B	-0.866314	0	4	0	0	-5.3277	4.12448
1	-3.31282	GO:0019941	M1	1	0	GO Biological Processes	19	modification-dependent protein catabolic process	19_GO:0008152 metabolic process	-3.31282	2.72321	4.10174	30293	540	309	15	4.85437	1.22259	6047|7184|7466|8065|8945|11059|25852|26234|26269|54602|55284|55298|57092|57154|201595	RNF4|HSP90B1|WFS1|CUL5|BTRC|WWP1|ARMC8|FBXL5|FBXO8|NDFIP2|UBE2W|RNF121|PCNP|SMURF1|STT3B	-0.838583	0	4	0	0	-5.3277	4.12448
1	-3.22299	GO:0043632	M1	1	0	GO Biological Processes	19	modification-dependent macromolecule catabolic process	19_GO:0008152 metabolic process	-3.22299	2.66885	4.01333	30293	551	309	15	4.85437	1.22259	6047|7184|7466|8065|8945|11059|25852|26234|26269|54602|55284|55298|57092|57154|201595	RNF4|HSP90B1|WFS1|CUL5|BTRC|WWP1|ARMC8|FBXL5|FBXO8|NDFIP2|UBE2W|RNF121|PCNP|SMURF1|STT3B	-0.801994	0	4	0	0	-5.3277	4.12448
1	-5.22924	R-HSA-5223345	M1	1	0	Reactome Gene Sets	6	Miscellaneous transport and binding events		-5.22924	18.853	9.2451	30293	26	309	5	1.61812	0.717768	2039|56172|56262|57380|84061	DMTN|ANKH|LRRC8A|MRS2|MAGT1	-1.84002	0	5	1	1	-5.22924	18.853
1	-3.62209	GO:1901264	M1	1	0	GO Biological Processes	19	carbohydrate derivative transport	19_GO:0051179 localization	-3.62209	6.92016	5.54856	30293	85	309	6	1.94175	0.784981	10559|11046|29957|56172|56262|84725	SLC35A1|SLC35D2|SLC25A24|ANKH|LRRC8A|PLEKHA8	-1.02681	0	5	0	0	-5.22924	18.853
1	-3.04011	GO:0015748	M1	1	0	GO Biological Processes	19	organophosphate ester transport	19_GO:0051179 localization	-3.04011	4.57499	4.45581	30293	150	309	7	2.26537	0.846476	6342|9885|29957|56172|56262|84725|114882	SCP2|OSBPL2|SLC25A24|ANKH|LRRC8A|PLEKHA8|OSBPL8	-0.717836	0	5	0	0	-5.22924	18.853
1	-2.26732	GO:0015868	M1	1	0	GO Biological Processes	19	purine ribonucleotide transport	19_GO:0051179 localization	-2.26732	8.40305	4.4486	30293	35	309	3	0.970874	0.557807	29957|56172|56262	SLC25A24|ANKH|LRRC8A	-0.326969	0	5	0	0	-5.22924	18.853
1	-2.16684	GO:0051503	M1	1	0	GO Biological Processes	19	adenine nucleotide transport	19_GO:0051179 localization	-2.16684	7.73965	4.22016	30293	38	309	3	0.970874	0.557807	29957|56172|56262	SLC25A24|ANKH|LRRC8A	-0.268972	0	5	0	0	-5.22924	18.853
1	-2.1047	GO:0015865	M1	1	0	GO Biological Processes	19	purine nucleotide transport	19_GO:0051179 localization	-2.1047	7.35267	4.08132	30293	40	309	3	0.970874	0.557807	29957|56172|56262	SLC25A24|ANKH|LRRC8A	-0.236907	0	5	0	0	-5.22924	18.853
1	-4.79695	GO:0015711	M1	1	0	GO Biological Processes	19	organic anion transport	19_GO:0051179 localization	-4.79695	3.71347	5.51769	30293	396	309	15	4.85437	1.22259	2180|4041|5321|10165|10559|11046|25800|29957|50640|56172|56262|81579|84725|120103|220963	ACSL1|LRP5|PLA2G4A|SLC25A13|SLC35A1|SLC35D2|SLC39A6|SLC25A24|PNPLA8|ANKH|LRRC8A|PLA2G12A|PLEKHA8|SLC36A4|SLC16A9	-1.6576	0	6	1	1	-4.79695	12.7873
1	-3.45438	R-HSA-1483257	M1	1	0	Reactome Gene Sets	6	Phospholipid metabolism		-3.45438	4.16189	4.68993	30293	212	309	9	2.91262	0.95663	5321|5728|8394|27132|50640|56261|81579|84725|114882	PLA2G4A|PTEN|PIP5K1A|CPNE7|PNPLA8|GPCPD1|PLA2G12A|PLEKHA8|OSBPL8	-0.889062	0	6	0	0	-4.79695	12.7873
1	-2.91471	GO:0046942	M1	1	0	GO Biological Processes	19	carboxylic acid transport	19_GO:0051179 localization	-2.91471	3.22486	3.95782	30293	304	309	10	3.23625	1.00669	2180|4041|5321|10165|11046|50640|56262|81579|120103|220963	ACSL1|LRP5|PLA2G4A|SLC25A13|SLC35D2|PNPLA8|LRRC8A|PLA2G12A|SLC36A4|SLC16A9	-0.657536	0	6	0	0	-4.79695	12.7873
1	-2.90407	GO:0015849	M1	1	0	GO Biological Processes	19	organic acid transport	19_GO:0051179 localization	-2.90407	3.21428	3.94555	30293	305	309	10	3.23625	1.00669	2180|4041|5321|10165|11046|50640|56262|81579|120103|220963	ACSL1|LRP5|PLA2G4A|SLC25A13|SLC35D2|PNPLA8|LRRC8A|PLA2G12A|SLC36A4|SLC16A9	-0.657514	0	6	0	0	-4.79695	12.7873
1	-2.79587	R-HSA-1482801	M1	1	0	Reactome Gene Sets	6	Acyl chain remodelling of PS		-2.79587	12.7873	5.74075	30293	23	309	3	0.970874	0.557807	5321|81579|114882	PLA2G4A|PLA2G12A|OSBPL8	-0.576256	0	6	0	0	-4.79695	12.7873
1	-2.74115	GO:0050482	M1	1	0	GO Biological Processes	19	arachidonic acid secretion	19_GO:0051179 localization	-2.74115	12.2544	5.59924	30293	24	309	3	0.970874	0.557807	5321|50640|81579	PLA2G4A|PNPLA8|PLA2G12A	-0.546902	0	6	0	0	-4.79695	12.7873
1	-2.74115	GO:1903963	M1	1	0	GO Biological Processes	19	arachidonate transport	19_GO:0051179 localization	-2.74115	12.2544	5.59924	30293	24	309	3	0.970874	0.557807	5321|50640|81579	PLA2G4A|PNPLA8|PLA2G12A	-0.546902	0	6	0	0	-4.79695	12.7873
1	-2.66972	R-HSA-1483206	M1	1	0	Reactome Gene Sets	6	Glycerophospholipid biosynthesis		-2.66972	4.5598	4.11314	30293	129	309	6	1.94175	0.784981	5321|27132|50640|56261|81579|114882	PLA2G4A|CPNE7|PNPLA8|GPCPD1|PLA2G12A|OSBPL8	-0.499443	0	6	0	0	-4.79695	12.7873
1	-2.64813	GO:0015909	M1	1	0	GO Biological Processes	19	long-chain fatty acid transport	19_GO:0051179 localization	-2.64813	7.2619	4.67539	30293	54	309	4	1.2945	0.643046	2180|5321|50640|81579	ACSL1|PLA2G4A|PNPLA8|PLA2G12A	-0.485787	0	6	0	0	-4.79695	12.7873
1	-2.54508	R-HSA-1482788	M1	1	0	Reactome Gene Sets	6	Acyl chain remodelling of PC		-2.54508	10.5038	5.10746	30293	28	309	3	0.970874	0.557807	5321|50640|81579	PLA2G4A|PNPLA8|PLA2G12A	-0.432063	0	6	0	0	-4.79695	12.7873
1	-2.50092	GO:0032309	M1	1	0	GO Biological Processes	19	icosanoid secretion	19_GO:0051179 localization	-2.50092	10.1416	4.99985	30293	29	309	3	0.970874	0.557807	5321|50640|81579	PLA2G4A|PNPLA8|PLA2G12A	-0.419903	0	6	0	0	-4.79695	12.7873
1	-2.45842	R-HSA-1482839	M1	1	0	Reactome Gene Sets	6	Acyl chain remodelling of PE		-2.45842	9.80356	4.89735	30293	30	309	3	0.970874	0.557807	5321|50640|81579	PLA2G4A|PNPLA8|PLA2G12A	-0.415006	0	6	0	0	-4.79695	12.7873
1	-2.45477	hsa00590	M1	1	0	KEGG Pathway	24	Arachidonic acid metabolism		-2.45477	6.42856	4.30839	30293	61	309	4	1.2945	0.643046	4048|5321|81579|113612	LTA4H|PLA2G4A|PLA2G12A|CYP2U1	-0.415006	0	6	0	0	-4.79695	12.7873
1	-2.41748	GO:0046475	M1	1	0	GO Biological Processes	19	glycerophospholipid catabolic process	19_GO:0008152 metabolic process	-2.41748	9.48732	4.79955	30293	31	309	3	0.970874	0.557807	5321|50640|56261	PLA2G4A|PNPLA8|GPCPD1	-0.406553	0	6	0	0	-4.79695	12.7873
1	-2.41748	WP5122	M1	1	0	WikiPathways	27	Prostaglandin and leukotriene metabolism in senescence		-2.41748	9.48732	4.79955	30293	31	309	3	0.970874	0.557807	4048|5321|5734	LTA4H|PLA2G4A|PTGER4	-0.406553	0	6	0	0	-4.79695	12.7873
1	-2.30298	WP5321	M1	1	0	WikiPathways	27	Prostaglandin and leukotriene metabolism in senescence		-2.30298	8.6502	4.53089	30293	34	309	3	0.970874	0.557807	4048|5321|5734	LTA4H|PLA2G4A|PTGER4	-0.346904	0	6	0	0	-4.79695	12.7873
1	-2.13532	GO:0006636	M1	1	0	GO Biological Processes	19	unsaturated fatty acid biosynthetic process	19_GO:0008152 metabolic process	-2.13532	7.5412	4.14951	30293	39	309	3	0.970874	0.557807	5321|50640|79993	PLA2G4A|PNPLA8|ELOVL7	-0.255743	0	6	0	0	-4.79695	12.7873
1	-4.64412	R-HSA-432722	M1	1	0	Reactome Gene Sets	6	Golgi Associated Vesicle Biogenesis		-4.64412	10.5038	7.22638	30293	56	309	6	1.94175	0.784981	164|1362|7164|8301|9685|27131	AP1G1|CPD|TPD52L1|PICALM|CLINT1|SNX5	-1.55593	0	7	1	1	-4.64412	10.5038
1	-4.1423	R-HSA-5653656	M1	1	0	Reactome Gene Sets	6	Vesicle-mediated transport		-4.1423	2.76772	4.7079	30293	673	309	19	6.14887	1.36659	164|547|1062|1362|2017|3998|4124|5321|7110|7164|7184|8301|9183|9685|10096|27131|51422|51622|90411	AP1G1|KIF1A|CENPE|CPD|CTTN|LMAN1|MAN2A1|PLA2G4A|TMF1|TPD52L1|HSP90B1|PICALM|ZW10|CLINT1|ACTR3|SNX5|PRKAG2|CCZ1|MCFD2	-1.30399	0	7	0	0	-4.64412	10.5038
1	-4.02108	R-HSA-199992	M1	1	0	Reactome Gene Sets	6	trans-Golgi Network Vesicle Budding		-4.02108	8.16963	6.18311	30293	72	309	6	1.94175	0.784981	164|1362|7164|8301|9685|27131	AP1G1|CPD|TPD52L1|PICALM|CLINT1|SNX5	-1.24135	0	7	0	0	-4.64412	10.5038
1	-3.98355	R-HSA-199991	M1	1	0	Reactome Gene Sets	6	Membrane Trafficking		-3.98355	2.78335	4.60681	30293	634	309	18	5.82524	1.33243	164|547|1062|1362|2017|3998|4124|5321|7110|7164|8301|9183|9685|10096|27131|51422|51622|90411	AP1G1|KIF1A|CENPE|CPD|CTTN|LMAN1|MAN2A1|PLA2G4A|TMF1|TPD52L1|PICALM|ZW10|CLINT1|ACTR3|SNX5|PRKAG2|CCZ1|MCFD2	-1.24135	0	7	0	0	-4.64412	10.5038
1	-2.97172	GO:0098657	M1	1	0	GO Biological Processes	19	import into cell	19_GO:0051179 localization	-2.97172	2.35396	3.70072	30293	708	309	17	5.50162	1.29711	164|2017|2180|4041|4430|8301|8394|9685|10938|25800|26985|27131|29887|29967|56262|120103|143458	AP1G1|CTTN|ACSL1|LRP5|MYO1B|PICALM|PIP5K1A|CLINT1|EHD1|SLC39A6|AP3M1|SNX5|SNX10|LRP12|LRRC8A|SLC36A4|LDLRAD3	-0.685155	0	7	0	0	-4.64412	10.5038
1	-2.52945	GO:0006897	M1	1	0	GO Biological Processes	19	endocytosis	19_GO:0051179 localization	-2.52945	2.4415	3.3725	30293	522	309	13	4.20712	1.14204	164|2017|4041|4430|8301|8394|9685|10938|26985|27131|29887|29967|143458	AP1G1|CTTN|LRP5|MYO1B|PICALM|PIP5K1A|CLINT1|EHD1|AP3M1|SNX5|SNX10|LRP12|LDLRAD3	-0.431492	0	7	0	0	-4.64412	10.5038
1	-4.51295	GO:0051017	M1	1	0	GO Biological Processes	19	actin filament bundle assembly	19_GO:0009987 cellular process	-4.51295	9.96972	7.00093	30293	59	309	6	1.94175	0.784981	2039|4430|4739|5357|5358|7184	DMTN|MYO1B|NEDD9|PLS1|PLS3|HSP90B1	-1.4917	0	8	1	1	-4.51295	9.96972
1	-4.34938	GO:0061572	M1	1	0	GO Biological Processes	19	actin filament bundle organization	19_GO:0009987 cellular process	-4.34938	9.33672	6.72427	30293	63	309	6	1.94175	0.784981	2039|4430|4739|5357|5358|7184	DMTN|MYO1B|NEDD9|PLS1|PLS3|HSP90B1	-1.42089	0	8	0	0	-4.51295	9.96972
1	-3.87731	GO:0097435	M1	1	0	GO Biological Processes	19	supramolecular fiber organization	19_GO:0009987 cellular process	-3.87731	2.82955	4.5519	30293	589	309	17	5.50162	1.29711	871|2039|2258|4430|4739|5357|5358|5584|7184|9118|10096|11034|22919|23607|26271|84171|89927	SERPINH1|DMTN|FGF13|MYO1B|NEDD9|PLS1|PLS3|PRKCI|HSP90B1|INA|ACTR3|DSTN|MAPRE1|CD2AP|FBXO5|LOXL4|BMERB1	-1.20162	0	8	0	0	-4.51295	9.96972
1	-3.22118	GO:0007015	M1	1	0	GO Biological Processes	19	actin filament organization	19_GO:0009987 cellular process	-3.22118	3.53919	4.3098	30293	277	309	10	3.23625	1.00669	2039|4430|4739|5357|5358|5584|7184|10096|11034|23607	DMTN|MYO1B|NEDD9|PLS1|PLS3|PRKCI|HSP90B1|ACTR3|DSTN|CD2AP	-0.801994	0	8	0	0	-4.51295	9.96972
1	-2.82941	GO:0030036	M1	1	0	GO Biological Processes	19	actin cytoskeleton organization	19_GO:0009987 cellular process	-2.82941	2.53228	3.65415	30293	542	309	14	4.53074	1.18314	2017|2039|4430|4739|5357|5358|5584|7184|8394|10096|10787|11034|23607|154810	CTTN|DMTN|MYO1B|NEDD9|PLS1|PLS3|PRKCI|HSP90B1|PIP5K1A|ACTR3|NCKAP1|DSTN|CD2AP|AMOTL1	-0.599888	0	8	0	0	-4.51295	9.96972
1	-2.77017	GO:0030029	M1	1	0	GO Biological Processes	19	actin filament-based process	19_GO:0009987 cellular process	-2.77017	2.40283	3.55911	30293	612	309	15	4.85437	1.22259	2017|2039|4430|4739|5357|5358|5584|7184|8394|10096|10787|11034|23607|54749|154810	CTTN|DMTN|MYO1B|NEDD9|PLS1|PLS3|PRKCI|HSP90B1|PIP5K1A|ACTR3|NCKAP1|DSTN|CD2AP|EPDR1|AMOTL1	-0.563425	0	8	0	0	-4.51295	9.96972
1	-4.47832	GO:0060348	M1	1	0	GO Biological Processes	19	bone development	19_GO:0032502 developmental process	-4.47832	5.05338	5.74964	30293	194	309	10	3.23625	1.00669	871|3207|4041|4090|4325|5358|5734|29887|51715|54808	SERPINH1|HOXA11|LRP5|SMAD5|MMP16|PLS3|PTGER4|SNX10|RAB23|DYM	-1.48424	0	9	1	1	-4.47832	10.8928
1	-4.1944	GO:0001501	M1	1	0	GO Biological Processes	19	skeletal system development	19_GO:0032502 developmental process	-4.1944	3.13714	4.89169	30293	500	309	16	5.17799	1.26054	871|3091|3207|4041|4090|4325|5358|5734|6939|7398|29887|51320|51715|54808|56172|57045	SERPINH1|HIF1A|HOXA11|LRP5|SMAD5|MMP16|PLS3|PTGER4|TCF15|USP1|SNX10|MEX3C|RAB23|DYM|ANKH|TWSG1	-1.32805	0	9	0	0	-4.47832	10.8928
1	-2.76698	GO:0002062	M1	1	0	GO Biological Processes	19	chondrocyte differentiation	19_GO:0032502 developmental process	-2.76698	5.83545	4.50513	30293	84	309	5	1.61812	0.717768	871|3091|3207|51320|57045	SERPINH1|HIF1A|HOXA11|MEX3C|TWSG1	-0.563388	0	9	0	0	-4.47832	10.8928
1	-2.59104	GO:0002063	M1	1	0	GO Biological Processes	19	chondrocyte development	19_GO:0032502 developmental process	-2.59104	10.8928	5.22064	30293	27	309	3	0.970874	0.557807	871|3207|51320	SERPINH1|HOXA11|MEX3C	-0.461439	0	9	0	0	-4.47832	10.8928
1	-2.45571	GO:0060349	M1	1	0	GO Biological Processes	19	bone morphogenesis	19_GO:0032502 developmental process	-2.45571	4.95129	3.99756	30293	99	309	5	1.61812	0.717768	871|3207|4041|4325|51715	SERPINH1|HOXA11|LRP5|MMP16|RAB23	-0.415006	0	9	0	0	-4.47832	10.8928
1	-2.05218	GO:0051216	M1	1	0	GO Biological Processes	19	cartilage development	19_GO:0032502 developmental process	-2.05218	3.40008	3.2138	30293	173	309	6	1.94175	0.784981	871|3091|3207|4090|51320|57045	SERPINH1|HIF1A|HOXA11|SMAD5|MEX3C|TWSG1	-0.213779	0	9	0	0	-4.47832	10.8928
1	-2.01598	GO:0061448	M1	1	0	GO Biological Processes	19	connective tissue development	19_GO:0032502 developmental process	-2.01598	2.98369	3.06564	30293	230	309	7	2.26537	0.846476	871|3091|3207|4041|4090|51320|57045	SERPINH1|HIF1A|HOXA11|LRP5|SMAD5|MEX3C|TWSG1	-0.206539	0	9	0	0	-4.47832	10.8928
1	-4.37034	GO:0044092	M1	1	0	GO Biological Processes	19	negative regulation of molecular function	19_GO:0065007 biological regulation	-4.37034	2.70177	4.82989	30293	762	309	21	6.79612	1.43175	871|1540|4041|5270|5292|5728|7013|7466|8301|8887|8945|9908|10221|26271|51176|51422|54602|55832|55920|57630|64114	SERPINH1|CYLD|LRP5|SERPINE2|PIM1|PTEN|TERF1|WFS1|PICALM|TAX1BP1|BTRC|G3BP2|TRIB1|FBXO5|LEF1|PRKAG2|NDFIP2|CAND1|RCC2|SH3RF1|TMBIM1	-1.42481	0	10	1	1	-4.37034	4.34335
1	-3.04496	GO:0043086	M1	1	0	GO Biological Processes	19	negative regulation of catalytic activity	19_GO:0065007 biological regulation	-3.04496	2.79487	3.92046	30293	456	309	13	4.20712	1.14204	871|4041|5270|5728|7013|8301|10221|26271|51422|55832|55920|57630|64114	SERPINH1|LRP5|SERPINE2|PTEN|TERF1|PICALM|TRIB1|FBXO5|PRKAG2|CAND1|RCC2|SH3RF1|TMBIM1	-0.717836	0	10	0	0	-4.37034	4.34335
1	-2.90886	GO:0043433	M1	1	0	GO Biological Processes	19	negative regulation of DNA-binding transcription factor activity	19_GO:0008152 metabolic process	-2.90886	4.34335	4.27733	30293	158	309	7	2.26537	0.846476	1540|5292|7466|8887|8945|9908|10221	CYLD|PIM1|WFS1|TAX1BP1|BTRC|G3BP2|TRIB1	-0.657536	0	10	0	0	-4.37034	4.34335
1	-2.83952	GO:0030162	M1	1	0	GO Biological Processes	19	regulation of proteolysis	19_GO:0008152 metabolic process	-2.83952	2.44275	3.62973	30293	602	309	15	4.85437	1.22259	444|871|1512|5270|5728|7110|7466|8301|8945|10221|26022|55075|57154|57630|143458	ASPH|SERPINH1|CTSH|SERPINE2|PTEN|TMF1|WFS1|PICALM|BTRC|TRIB1|TMEM98|UACA|SMURF1|SH3RF1|LDLRAD3	-0.604309	0	10	0	0	-4.37034	4.34335
1	-2.58734	GO:0045862	M1	1	0	GO Biological Processes	19	positive regulation of proteolysis	19_GO:0048518 positive regulation of biological process	-2.58734	2.90907	3.57761	30293	337	309	10	3.23625	1.00669	444|1512|5728|7466|8301|8945|10221|55075|57154|57630	ASPH|CTSH|PTEN|WFS1|PICALM|BTRC|TRIB1|UACA|SMURF1|SH3RF1	-0.461357	0	10	0	0	-4.37034	4.34335
1	-2.17756	GO:0051090	M1	1	0	GO Biological Processes	19	regulation of DNA-binding transcription factor activity	19_GO:0008152 metabolic process	-2.17756	2.53978	3.09076	30293	386	309	10	3.23625	1.00669	1540|5292|5584|5728|7466|8887|8945|9908|10221|338699	CYLD|PIM1|PRKCI|PTEN|WFS1|TAX1BP1|BTRC|G3BP2|TRIB1|ANKRD42	-0.268972	0	10	0	0	-4.37034	4.34335
1	-2.03551	GO:1903050	M1	1	0	GO Biological Processes	19	regulation of proteolysis involved in protein catabolic process	19_GO:0008152 metabolic process	-2.03551	3.00986	3.09245	30293	228	309	7	2.26537	0.846476	5728|7110|7466|8945|10221|57154|57630	PTEN|TMF1|WFS1|BTRC|TRIB1|SMURF1|SH3RF1	-0.211802	0	10	0	0	-4.37034	4.34335
1	-4.17414	GO:0010638	M1	1	0	GO Biological Processes	19	positive regulation of organelle organization	19_GO:0048518 positive regulation of biological process	-4.17414	3.12464	4.87296	30293	502	309	16	5.17799	1.26054	989|2017|3091|3998|4041|7013|9908|10787|11034|22919|23310|25923|51375|54708|55719|246175	SEPTIN7|CTTN|HIF1A|LMAN1|LRP5|TERF1|G3BP2|NCKAP1|DSTN|MAPRE1|NCAPD3|ATL3|SNX7|MARCHF5|SLF2|CNOT6L	-1.32204	0	11	1	1	-4.17414	7.5412
1	-2.66972	M186	M1	1	0	Canonical Pathways	11	PID PDGFRB PATHWAY		-2.66972	4.5598	4.11314	30293	129	309	6	1.94175	0.784981	2017|5321|5728|5908|10096|10787	CTTN|PLA2G4A|PTEN|RAP1B|ACTR3|NCKAP1	-0.499443	0	11	0	0	-4.17414	7.5412
1	-2.63027	GO:0044089	M1	1	0	GO Biological Processes	19	positive regulation of cellular component biogenesis	19_GO:0048518 positive regulation of biological process	-2.63027	2.50879	3.48144	30293	508	309	13	4.20712	1.14204	989|2017|2823|5908|7013|9908|10096|10787|22919|51375|55719|55832|246175	SEPTIN7|CTTN|GPM6A|RAP1B|TERF1|G3BP2|ACTR3|NCKAP1|MAPRE1|SNX7|SLF2|CAND1|CNOT6L	-0.480508	0	11	0	0	-4.17414	7.5412
1	-2.40269	GO:0043254	M1	1	0	GO Biological Processes	19	regulation of protein-containing complex assembly	19_GO:0050789 regulation of biological process	-2.40269	2.58607	3.31076	30293	417	309	11	3.55987	1.05406	2017|2039|5734|5908|6047|7013|10787|22919|26054|55719|55832	CTTN|DMTN|PTGER4|RAP1B|RNF4|TERF1|NCKAP1|MAPRE1|SENP6|SLF2|CAND1	-0.399213	0	11	0	0	-4.17414	7.5412
1	-2.35964	GO:0031334	M1	1	0	GO Biological Processes	19	positive regulation of protein-containing complex assembly	19_GO:0048518 positive regulation of biological process	-2.35964	3.46591	3.53395	30293	198	309	7	2.26537	0.846476	2017|5908|7013|10787|22919|55719|55832	CTTN|RAP1B|TERF1|NCKAP1|MAPRE1|SLF2|CAND1	-0.374103	0	11	0	0	-4.17414	7.5412
1	-2.13532	M156	M1	1	0	Canonical Pathways	11	PID ECADHERIN NASCENT AJ PATHWAY		-2.13532	7.5412	4.14951	30293	39	309	3	0.970874	0.557807	2017|5908|10787	CTTN|RAP1B|NCKAP1	-0.255743	0	11	0	0	-4.17414	7.5412
1	-4.06979	GO:1903828	M1	1	0	GO Biological Processes	19	negative regulation of protein localization	19_GO:0051179 localization	-4.06979	4.51777	5.27941	30293	217	309	10	3.23625	1.00669	2039|3998|6047|7013|8301|26022|51715|54602|64114|80223	DMTN|LMAN1|RNF4|TERF1|PICALM|TMEM98|RAB23|NDFIP2|TMBIM1|RAB11FIP1	-1.24842	0	12	1	1	-4.06979	8.16963
1	-2.60323	GO:1904950	M1	1	0	GO Biological Processes	19	negative regulation of establishment of protein localization	19_GO:0051179 localization	-2.60323	4.42266	4.0158	30293	133	309	6	1.94175	0.784981	2039|3998|7013|51715|54602|80223	DMTN|LMAN1|TERF1|RAB23|NDFIP2|RAB11FIP1	-0.463881	0	12	0	0	-4.06979	8.16963
1	-2.23278	GO:1905476	M1	1	0	GO Biological Processes	19	negative regulation of protein localization to membrane	19_GO:0051179 localization	-2.23278	8.16963	4.36952	30293	36	309	3	0.970874	0.557807	2039|8301|64114	DMTN|PICALM|TMBIM1	-0.30093	0	12	0	0	-4.06979	8.16963
1	-4.00426	GO:0015931	M1	1	0	GO Biological Processes	19	nucleobase-containing compound transport	19_GO:0051179 localization	-4.00426	4.436	5.20435	30293	221	309	10	3.23625	1.00669	4686|7884|9908|10559|11046|23279|29957|55746|56172|56262	NCBP1|SLBP|G3BP2|SLC35A1|SLC35D2|NUP160|SLC25A24|NUP133|ANKH|LRRC8A	-1.24135	0	13	1	1	-4.00426	11.2041
1	-3.36329	R-HSA-159230	M1	1	0	Reactome Gene Sets	6	Transport of the SLBP Dependant Mature mRNA		-3.36329	11.2041	6.13177	30293	35	309	4	1.2945	0.643046	4686|7884|23279|55746	NCBP1|SLBP|NUP160|NUP133	-0.856183	0	13	0	0	-4.00426	11.2041
1	-3.12631	R-HSA-72203	M1	1	0	Reactome Gene Sets	6	Processing of Capped Intron-Containing Pre-mRNA		-3.12631	3.43985	4.20112	30293	285	309	10	3.23625	1.00669	1665|3185|4686|5431|7884|10992|23279|55100|55746|79869	DHX15|HNRNPF|NCBP1|POLR2B|SLBP|SF3B2|NUP160|WDR70|NUP133|CPSF7	-0.738992	0	13	0	0	-4.00426	11.2041
1	-3.05766	R-HSA-159234	M1	1	0	Reactome Gene Sets	6	Transport of Mature mRNAs Derived from Intronless Transcripts		-3.05766	9.33672	5.48844	30293	42	309	4	1.2945	0.643046	4686|7884|23279|55746	NCBP1|SLBP|NUP160|NUP133	-0.717836	0	13	0	0	-4.00426	11.2041
1	-2.50092	R-HSA-75067	M1	1	0	Reactome Gene Sets	6	Processing of Capped Intronless Pre-mRNA		-2.50092	10.1416	4.99985	30293	29	309	3	0.970874	0.557807	4686|7884|79869	NCBP1|SLBP|CPSF7	-0.419903	0	13	0	0	-4.00426	11.2041
1	-2.49383	GO:0031123	M1	1	0	GO Biological Processes	19	RNA 3'-end processing	19_GO:0008152 metabolic process	-2.49383	5.05338	4.05907	30293	97	309	5	1.61812	0.717768	4686|7884|57117|79650|79869	NCBP1|SLBP|INTS12|USB1|CPSF7	-0.418689	0	13	0	0	-4.00426	11.2041
1	-2.37798	GO:0002183	M1	1	0	GO Biological Processes	19	cytoplasmic translational initiation	19_GO:0008152 metabolic process	-2.37798	9.19084	4.70609	30293	32	309	3	0.970874	0.557807	3646|4686|7884	EIF3E|NCBP1|SLBP	-0.384763	0	13	0	0	-4.00426	11.2041
1	-2.30298	R-HSA-159227	M1	1	0	Reactome Gene Sets	6	Transport of the SLBP independent Mature mRNA		-2.30298	8.6502	4.53089	30293	34	309	3	0.970874	0.557807	4686|23279|55746	NCBP1|NUP160|NUP133	-0.346904	0	13	0	0	-4.00426	11.2041
1	-2.07494	R-HSA-159231	M1	1	0	Reactome Gene Sets	6	Transport of Mature mRNA Derived from an Intronless Transcript		-2.07494	7.17334	4.01544	30293	41	309	3	0.970874	0.557807	4686|23279|55746	NCBP1|NUP160|NUP133	-0.221436	0	13	0	0	-4.00426	11.2041
1	-2.01835	GO:0051028	M1	1	0	GO Biological Processes	19	mRNA transport	19_GO:0051179 localization	-2.01835	3.8903	3.30036	30293	126	309	5	1.61812	0.717768	4686|7884|9908|23279|55746	NCBP1|SLBP|G3BP2|NUP160|NUP133	-0.207117	0	13	0	0	-4.00426	11.2041
1	-2.01783	R-HSA-168325	M1	1	0	Reactome Gene Sets	6	Viral Messenger RNA Synthesis		-2.01783	6.83969	3.89009	30293	43	309	3	0.970874	0.557807	5431|23279|55746	POLR2B|NUP160|NUP133	-0.207117	0	13	0	0	-4.00426	11.2041
1	-4.00015	R-HSA-3700989	M1	1	0	Reactome Gene Sets	6	Transcriptional Regulation by TP53		-4.00015	3.52062	4.89777	30293	362	309	13	4.20712	1.14204	1111|2176|3364|5431|5728|5884|6917|8445|8649|9167|11198|51422|246175	CHEK1|FANCC|HUS1|POLR2B|PTEN|RAD17|TCEA1|DYRK2|LAMTOR3|COX7A2L|SUPT16H|PRKAG2|CNOT6L	-1.24135	0	14	1	1	-4.00015	10.4293
1	-3.93761	M1	M1	1	0	Canonical Pathways	11	PID FANCONI PATHWAY		-3.93761	10.4293	6.5674	30293	47	309	5	1.61812	0.717768	1111|2176|3364|5884|7398	CHEK1|FANCC|HUS1|RAD17|USP1	-1.22761	0	14	0	0	-4.00015	10.4293
1	-3.43562	R-HSA-6804756	M1	1	0	Reactome Gene Sets	6	Regulation of TP53 Activity through Phosphorylation		-3.43562	6.39363	5.25972	30293	92	309	6	1.94175	0.784981	1111|3364|5884|8445|11198|51422	CHEK1|HUS1|RAD17|DYRK2|SUPT16H|PRKAG2	-0.87748	0	14	0	0	-4.00015	10.4293
1	-2.40026	GO:0010389	M1	1	0	GO Biological Processes	19	regulation of G2/M transition of mitotic cell cycle	19_GO:0050789 regulation of biological process	-2.40026	4.80567	3.90832	30293	102	309	5	1.61812	0.717768	1111|3364|5884|26271|55920	CHEK1|HUS1|RAD17|FBXO5|RCC2	-0.399213	0	14	0	0	-4.00015	10.4293
1	-2.28559	R-HSA-5685942	M1	1	0	Reactome Gene Sets	6	HDR through Homologous Recombination (HRR)		-2.28559	5.7668	3.99481	30293	68	309	4	1.2945	0.643046	1111|3364|5884|5981	CHEK1|HUS1|RAD17|RFC1	-0.334823	0	14	0	0	-4.00015	10.4293
1	-2.2631	WP707	M1	1	0	WikiPathways	27	DNA damage response		-2.2631	5.68322	3.95359	30293	69	309	4	1.2945	0.643046	836|1111|5884|5981	CASP3|CHEK1|RAD17|RFC1	-0.324462	0	14	0	0	-4.00015	10.4293
1	-2.21164	R-HSA-5633007	M1	1	0	Reactome Gene Sets	6	Regulation of TP53 Activity		-2.21164	3.67633	3.4457	30293	160	309	6	1.94175	0.784981	1111|3364|5884|8445|11198|51422	CHEK1|HUS1|RAD17|DYRK2|SUPT16H|PRKAG2	-0.288127	0	14	0	0	-4.00015	10.4293
1	-2.1993	R-HSA-176187	M1	1	0	Reactome Gene Sets	6	Activation of ATR in response to replication stress		-2.1993	7.94883	4.29344	30293	37	309	3	0.970874	0.557807	1111|3364|5884	CHEK1|HUS1|RAD17	-0.278247	0	14	0	0	-4.00015	10.4293
1	-2.19683	GO:1902749	M1	1	0	GO Biological Processes	19	regulation of cell cycle G2/M phase transition	19_GO:0050789 regulation of biological process	-2.19683	4.29981	3.58333	30293	114	309	5	1.61812	0.717768	1111|3364|5884|26271|55920	CHEK1|HUS1|RAD17|FBXO5|RCC2	-0.278247	0	14	0	0	-4.00015	10.4293
1	-2.1768	WP1530	M1	1	0	WikiPathways	27	miRNA regulation of DNA damage response		-2.1768	5.37181	3.79642	30293	73	309	4	1.2945	0.643046	836|1111|5884|5981	CASP3|CHEK1|RAD17|RFC1	-0.268972	0	14	0	0	-4.00015	10.4293
1	-2.13532	M46	M1	1	0	Canonical Pathways	11	PID ATR PATHWAY		-2.13532	7.5412	4.14951	30293	39	309	3	0.970874	0.557807	1111|3364|5884	CHEK1|HUS1|RAD17	-0.255743	0	14	0	0	-4.00015	10.4293
1	-2.1047	R-HSA-5693616	M1	1	0	Reactome Gene Sets	6	Presynaptic phase of homologous DNA pairing and strand exchange		-2.1047	7.35267	4.08132	30293	40	309	3	0.970874	0.557807	1111|3364|5884	CHEK1|HUS1|RAD17	-0.236907	0	14	0	0	-4.00015	10.4293
1	-2.01993	WP4016	M1	1	0	WikiPathways	27	DNA IR damage and cellular response via ATR		-2.01993	4.84126	3.51419	30293	81	309	4	1.2945	0.643046	1111|3364|5884|7398	CHEK1|HUS1|RAD17|USP1	-0.207117	0	14	0	0	-4.00015	10.4293
1	-2.01783	R-HSA-5693579	M1	1	0	Reactome Gene Sets	6	Homologous DNA Pairing and Strand Exchange		-2.01783	6.83969	3.89009	30293	43	309	3	0.970874	0.557807	1111|3364|5884	CHEK1|HUS1|RAD17	-0.207117	0	14	0	0	-4.00015	10.4293
1	-3.99301	R-HSA-1640170	M1	1	0	Reactome Gene Sets	6	Cell Cycle		-3.99301	2.69562	4.57727	30293	691	309	19	6.14887	1.36659	1062|1111|3364|5431|5884|5981|7013|8945|9183|9702|22919|23244|23279|23310|23649|26271|55746|55920|286826	CENPE|CHEK1|HUS1|POLR2B|RAD17|RFC1|TERF1|BTRC|ZW10|CEP57|MAPRE1|PDS5A|NUP160|NCAPD3|POLA2|FBXO5|NUP133|RCC2|LIN9	-1.24135	0	15	1	1	-3.99301	6.12722
1	-3.51854	GO:0051301	M1	1	0	GO Biological Processes	19	cell division	19_GO:0009987 cellular process	-3.51854	2.84987	4.30254	30293	516	309	15	4.85437	1.22259	989|1062|2258|4739|7013|9183|10096|22919|23244|23310|23607|26271|51176|55165|55920	SEPTIN7|CENPE|FGF13|NEDD9|TERF1|ZW10|ACTR3|MAPRE1|PDS5A|NCAPD3|CD2AP|FBXO5|LEF1|CEP55|RCC2	-0.938498	0	15	0	0	-3.99301	6.12722
1	-3.49229	R-HSA-2500257	M1	1	0	Reactome Gene Sets	6	Resolution of Sister Chromatid Cohesion		-3.49229	5.44642	5.07725	30293	126	309	7	2.26537	0.846476	1062|9183|22919|23244|23279|55746|55920	CENPE|ZW10|MAPRE1|PDS5A|NUP160|NUP133|RCC2	-0.919678	0	15	0	0	-3.99301	6.12722
1	-3.33639	R-HSA-141424	M1	1	0	Reactome Gene Sets	6	Amplification of signal from the kinetochores		-3.33639	6.12722	5.10781	30293	96	309	6	1.94175	0.784981	1062|9183|22919|23279|55746|55920	CENPE|ZW10|MAPRE1|NUP160|NUP133|RCC2	-0.855311	0	15	0	0	-3.99301	6.12722
1	-3.33639	R-HSA-141444	M1	1	0	Reactome Gene Sets	6	Amplification of signal from unattached kinetochores via a MAD2 inhibitory signal		-3.33639	6.12722	5.10781	30293	96	309	6	1.94175	0.784981	1062|9183|22919|23279|55746|55920	CENPE|ZW10|MAPRE1|NUP160|NUP133|RCC2	-0.855311	0	15	0	0	-3.99301	6.12722
1	-2.98352	R-HSA-69618	M1	1	0	Reactome Gene Sets	6	Mitotic Spindle Checkpoint		-2.98352	5.25191	4.5764	30293	112	309	6	1.94175	0.784981	1062|9183|22919|23279|55746|55920	CENPE|ZW10|MAPRE1|NUP160|NUP133|RCC2	-0.690413	0	15	0	0	-3.99301	6.12722
1	-2.90758	R-HSA-68877	M1	1	0	Reactome Gene Sets	6	Mitotic Prometaphase		-2.90758	3.84453	4.13829	30293	204	309	8	2.589	0.903422	1062|9183|9702|22919|23244|23279|55746|55920	CENPE|ZW10|CEP57|MAPRE1|PDS5A|NUP160|NUP133|RCC2	-0.657536	0	15	0	0	-3.99301	6.12722
1	-2.8855	R-HSA-9648025	M1	1	0	Reactome Gene Sets	6	EML4 and NUDC in mitotic spindle formation		-2.8855	5.02747	4.43091	30293	117	309	6	1.94175	0.784981	1062|9183|22919|23279|55746|55920	CENPE|ZW10|MAPRE1|NUP160|NUP133|RCC2	-0.645837	0	15	0	0	-3.99301	6.12722
1	-2.69878	R-HSA-69278	M1	1	0	Reactome Gene Sets	6	Cell Cycle, Mitotic		-2.69878	2.45089	3.51809	30293	560	309	14	4.53074	1.18314	1062|5981|8945|9183|9702|22919|23244|23279|23310|23649|26271|55746|55920|286826	CENPE|RFC1|BTRC|ZW10|CEP57|MAPRE1|PDS5A|NUP160|NCAPD3|POLA2|FBXO5|NUP133|RCC2|LIN9	-0.516017	0	15	0	0	-3.99301	6.12722
1	-2.57042	GO:0098813	M1	1	0	GO Biological Processes	19	nuclear chromosome segregation	19_GO:0009987 cellular process	-2.57042	3.39517	3.70964	30293	231	309	8	2.589	0.903422	1062|5728|7013|9183|10096|22919|23310|26271	CENPE|PTEN|TERF1|ZW10|ACTR3|MAPRE1|NCAPD3|FBXO5	-0.452259	0	15	0	0	-3.99301	6.12722
1	-2.51369	R-HSA-2555396	M1	1	0	Reactome Gene Sets	6	Mitotic Metaphase and Anaphase		-2.51369	3.32324	3.63727	30293	236	309	8	2.589	0.903422	1062|9183|22919|23244|23279|26271|55746|55920	CENPE|ZW10|MAPRE1|PDS5A|NUP160|FBXO5|NUP133|RCC2	-0.420647	0	15	0	0	-3.99301	6.12722
1	-2.49264	R-HSA-5663220	M1	1	0	Reactome Gene Sets	6	RHO GTPases Activate Formins		-2.49264	4.20153	3.85438	30293	140	309	6	1.94175	0.784981	1062|9183|22919|23279|55746|55920	CENPE|ZW10|MAPRE1|NUP160|NUP133|RCC2	-0.418689	0	15	0	0	-3.99301	6.12722
1	-2.48738	R-HSA-69620	M1	1	0	Reactome Gene Sets	6	Cell Cycle Checkpoints		-2.48738	3.02165	3.52393	30293	292	309	9	2.91262	0.95663	1062|1111|3364|5884|9183|22919|23279|55746|55920	CENPE|CHEK1|HUS1|RAD17|ZW10|MAPRE1|NUP160|NUP133|RCC2	-0.416066	0	15	0	0	-3.99301	6.12722
1	-2.45732	R-HSA-2467813	M1	1	0	Reactome Gene Sets	6	Separation of Sister Chromatids		-2.45732	3.61184	3.6662	30293	190	309	7	2.26537	0.846476	1062|9183|22919|23244|23279|55746|55920	CENPE|ZW10|MAPRE1|PDS5A|NUP160|NUP133|RCC2	-0.415006	0	15	0	0	-3.99301	6.12722
1	-2.4324	GO:1903046	M1	1	0	GO Biological Processes	19	meiotic cell cycle process	19_GO:0022414 reproductive process	-2.4324	3.57421	3.63248	30293	192	309	7	2.26537	0.846476	3364|5728|7013|10096|23310|26271|400629	HUS1|PTEN|TERF1|ACTR3|NCAPD3|FBXO5|TEX19	-0.406553	0	15	0	0	-3.99301	6.12722
1	-2.41557	GO:0033044	M1	1	0	GO Biological Processes	19	regulation of chromosome organization	19_GO:0050789 regulation of biological process	-2.41557	3.20116	3.51177	30293	245	309	8	2.589	0.903422	1062|6047|7013|9183|23310|26054|26271|55719	CENPE|RNF4|TERF1|ZW10|NCAPD3|SENP6|FBXO5|SLF2	-0.406553	0	15	0	0	-3.99301	6.12722
1	-2.40026	GO:0050000	M1	1	0	GO Biological Processes	19	chromosome localization	19_GO:0051179 localization	-2.40026	4.80567	3.90832	30293	102	309	5	1.61812	0.717768	1062|7013|9183|10096|22919	CENPE|TERF1|ZW10|ACTR3|MAPRE1	-0.399213	0	15	0	0	-3.99301	6.12722
1	-2.32223	GO:0051321	M1	1	0	GO Biological Processes	19	meiotic cell cycle	19_GO:0022414 reproductive process	-2.32223	3.08774	3.39194	30293	254	309	8	2.589	0.903422	3364|5728|7013|9183|10096|23310|26271|400629	HUS1|PTEN|TERF1|ZW10|ACTR3|NCAPD3|FBXO5|TEX19	-0.357159	0	15	0	0	-3.99301	6.12722
1	-2.24811	GO:0000280	M1	1	0	GO Biological Processes	19	nuclear division	19_GO:0009987 cellular process	-2.24811	2.77459	3.22947	30293	318	309	9	2.91262	0.95663	1062|5728|7013|9183|10096|22919|23310|26271|400629	CENPE|PTEN|TERF1|ZW10|ACTR3|MAPRE1|NCAPD3|FBXO5|TEX19	-0.311186	0	15	0	0	-3.99301	6.12722
1	-2.18005	R-HSA-195258	M1	1	0	Reactome Gene Sets	6	RHO GTPase Effectors		-2.18005	2.7065	3.1448	30293	326	309	9	2.91262	0.95663	1062|2017|9183|10096|10787|22919|23279|55746|55920	CENPE|CTTN|ZW10|ACTR3|NCKAP1|MAPRE1|NUP160|NUP133|RCC2	-0.268972	0	15	0	0	-3.99301	6.12722
1	-2.03544	GO:0048285	M1	1	0	GO Biological Processes	19	organelle fission	19_GO:0009987 cellular process	-2.03544	2.56488	2.96325	30293	344	309	9	2.91262	0.95663	1062|5728|7013|9183|10096|22919|23310|26271|400629	CENPE|PTEN|TERF1|ZW10|ACTR3|MAPRE1|NCAPD3|FBXO5|TEX19	-0.211802	0	15	0	0	-3.99301	6.12722
1	-3.98276	GO:0045639	M1	1	0	GO Biological Processes	19	positive regulation of myeloid cell differentiation	19_GO:0002376 immune system process	-3.98276	6.53571	5.76832	30293	105	309	7	2.26537	0.846476	3091|3148|4739|7071|10221|51176|169200	HIF1A|HMGB2|NEDD9|KLF10|TRIB1|LEF1|TMEM64	-1.24135	0	16	1	1	-3.98276	10.1416
1	-3.36656	GO:0002763	M1	1	0	GO Biological Processes	19	positive regulation of myeloid leukocyte differentiation	19_GO:0002376 immune system process	-3.36656	7.9061	5.52587	30293	62	309	5	1.61812	0.717768	4739|7071|10221|51176|169200	NEDD9|KLF10|TRIB1|LEF1|TMEM64	-0.856183	0	16	0	0	-3.98276	10.1416
1	-2.61962	WP366	M1	1	0	WikiPathways	27	TGF beta signaling pathway		-2.61962	4.45616	4.03977	30293	132	309	6	1.94175	0.784981	467|4739|7071|8945|11059|57154	ATF3|NEDD9|KLF10|BTRC|WWP1|SMURF1	-0.477548	0	16	0	0	-3.98276	10.1416
1	-2.59651	GO:0010720	M1	1	0	GO Biological Processes	19	positive regulation of cell development	19_GO:0032502 developmental process	-2.59651	2.60272	3.48512	30293	452	309	12	3.8835	1.09908	1540|3091|3207|4124|4739|5270|5584|7071|10221|51176|57154|169200	CYLD|HIF1A|HOXA11|MAN2A1|NEDD9|SERPINE2|PRKCI|KLF10|TRIB1|LEF1|SMURF1|TMEM64	-0.461439	0	16	0	0	-3.98276	10.1416
1	-2.50092	GO:0045672	M1	1	0	GO Biological Processes	19	positive regulation of osteoclast differentiation	19_GO:0002376 immune system process	-2.50092	10.1416	4.99985	30293	29	309	3	0.970874	0.557807	4739|7071|169200	NEDD9|KLF10|TMEM64	-0.419903	0	16	0	0	-3.98276	10.1416
1	-2.13681	GO:0045637	M1	1	0	GO Biological Processes	19	regulation of myeloid cell differentiation	19_GO:0002376 immune system process	-2.13681	3.14793	3.23106	30293	218	309	7	2.26537	0.846476	3091|3148|4739|7071|10221|51176|169200	HIF1A|HMGB2|NEDD9|KLF10|TRIB1|LEF1|TMEM64	-0.255743	0	16	0	0	-3.98276	10.1416
1	-3.94536	GO:0008156	M1	1	0	GO Biological Processes	19	negative regulation of DNA replication	19_GO:0048519 negative regulation of biological process	-3.94536	15.6857	7.45712	30293	25	309	4	1.2945	0.643046	5884|7013|23244|26271	RAD17|TERF1|PDS5A|FBXO5	-1.22761	0	17	1	1	-3.94536	15.6857
1	-3.91139	GO:0046903	M1	1	0	GO Biological Processes	19	secretion	19_GO:0051179 localization	-3.91139	2.96516	4.62891	30293	529	309	16	5.17799	1.26054	164|1036|3091|5270|5321|5584|5908|7110|9805|9900|22999|29887|50640|51150|80223|81579	AP1G1|CDO1|HIF1A|SERPINE2|PLA2G4A|PRKCI|RAP1B|TMF1|SCRN1|SV2A|RIMS1|SNX10|PNPLA8|SDF4|RAB11FIP1|PLA2G12A	-1.21138	0	18	1	1	-3.91139	2.96516
1	-3.87299	R-HSA-194315	M1	1	0	Reactome Gene Sets	6	Signaling by Rho GTPases		-3.87299	2.63835	4.47154	30293	706	309	19	6.14887	1.36659	1062|1362|1829|2017|3998|8301|9183|9411|10096|10787|22919|23279|51133|55075|55746|55920|57584|57630|79869	CENPE|CPD|DSG2|CTTN|LMAN1|PICALM|ZW10|ARHGAP29|ACTR3|NCKAP1|MAPRE1|NUP160|KCTD3|UACA|NUP133|RCC2|ARHGAP21|SH3RF1|CPSF7	-1.20162	0	19	1	1	-3.87299	7.00254
1	-3.74916	R-HSA-9716542	M1	1	0	Reactome Gene Sets	6	Signaling by Rho GTPases, Miro GTPases and RHOBTB3		-3.74916	2.57988	4.36173	30293	722	309	19	6.14887	1.36659	1062|1362|1829|2017|3998|8301|9183|9411|10096|10787|22919|23279|51133|55075|55746|55920|57584|57630|79869	CENPE|CPD|DSG2|CTTN|LMAN1|PICALM|ZW10|ARHGAP29|ACTR3|NCKAP1|MAPRE1|NUP160|KCTD3|UACA|NUP133|RCC2|ARHGAP21|SH3RF1|CPSF7	-1.11326	0	19	0	0	-3.87299	7.00254
1	-2.1683	R-HSA-9012999	M1	1	0	Reactome Gene Sets	6	RHO GTPase cycle		-2.1683	2.40176	3.03786	30293	449	309	11	3.55987	1.05406	1362|1829|3998|8301|9411|10787|51133|55075|57584|57630|79869	CPD|DSG2|LMAN1|PICALM|ARHGAP29|NCKAP1|KCTD3|UACA|ARHGAP21|SH3RF1|CPSF7	-0.268972	0	19	0	0	-3.87299	7.00254
1	-2.046	R-HSA-9696264	M1	1	0	Reactome Gene Sets	6	RND3 GTPase cycle		-2.046	7.00254	3.95174	30293	42	309	3	0.970874	0.557807	1362|8301|57584	CPD|PICALM|ARHGAP21	-0.213779	0	19	0	0	-3.87299	7.00254
1	-3.84679	R-HSA-162906	M1	1	0	Reactome Gene Sets	6	HIV Infection		-3.84679	4.24397	5.02426	30293	231	309	10	3.23625	1.00669	164|2961|4686|5431|6917|8065|8945|11198|23279|55746	AP1G1|GTF2E2|NCBP1|POLR2B|TCEA1|CUL5|BTRC|SUPT16H|NUP160|NUP133	-1.18456	0	20	1	1	-3.84679	9.48732
1	-3.73775	GO:0032774	M1	1	0	GO Biological Processes	19	RNA biosynthetic process	19_GO:0008152 metabolic process	-3.73775	2.86235	4.46626	30293	548	309	16	5.17799	1.26054	2115|2961|4152|4686|5431|6917|7700|11128|11198|23649|26610|51176|54700|55250|219541|286826	ETV1|GTF2E2|MBD1|NCBP1|POLR2B|TCEA1|ZNF141|POLR3A|SUPT16H|POLA2|ELP4|LEF1|RRN3|ELP2|MED19|LIN9	-1.11028	0	20	0	0	-3.84679	9.48732
1	-3.36656	R-HSA-6796648	M1	1	0	Reactome Gene Sets	6	TP53 Regulates Transcription of DNA Repair Genes		-3.36656	7.9061	5.52587	30293	62	309	5	1.61812	0.717768	1111|2176|5431|6917|11198	CHEK1|FANCC|POLR2B|TCEA1|SUPT16H	-0.856183	0	20	0	0	-3.84679	9.48732
1	-3.35455	GO:0006351	M1	1	0	GO Biological Processes	19	DNA-templated transcription	19_GO:0008152 metabolic process	-3.35455	2.74866	4.14266	30293	535	309	15	4.85437	1.22259	2115|2961|4152|4686|5431|6917|7700|11128|11198|26610|51176|54700|55250|219541|286826	ETV1|GTF2E2|MBD1|NCBP1|POLR2B|TCEA1|ZNF141|POLR3A|SUPT16H|ELP4|LEF1|RRN3|ELP2|MED19|LIN9	-0.856183	0	20	0	0	-3.84679	9.48732
1	-3.29208	R-HSA-162599	M1	1	0	Reactome Gene Sets	6	Late Phase of HIV Life Cycle		-3.29208	5.04595	4.80059	30293	136	309	7	2.26537	0.846476	2961|4686|5431|6917|11198|23279|55746	GTF2E2|NCBP1|POLR2B|TCEA1|SUPT16H|NUP160|NUP133	-0.835099	0	20	0	0	-3.84679	9.48732
1	-3.12342	R-HSA-167172	M1	1	0	Reactome Gene Sets	6	Transcription of the HIV genome		-3.12342	7.00254	5.10404	30293	70	309	5	1.61812	0.717768	2961|4686|5431|6917|11198	GTF2E2|NCBP1|POLR2B|TCEA1|SUPT16H	-0.738992	0	20	0	0	-3.84679	9.48732
1	-3.08702	GO:0006366	M1	1	0	GO Biological Processes	19	transcription by RNA polymerase II	19_GO:0008152 metabolic process	-3.08702	2.9783	4.01761	30293	395	309	12	3.8835	1.09908	2115|2961|4152|4686|5431|6917|7700|11198|26610|51176|55250|219541	ETV1|GTF2E2|MBD1|NCBP1|POLR2B|TCEA1|ZNF141|SUPT16H|ELP4|LEF1|ELP2|MED19	-0.725822	0	20	0	0	-3.84679	9.48732
1	-3.05766	GO:0006368	M1	1	0	GO Biological Processes	19	transcription elongation by RNA polymerase II	19_GO:0008152 metabolic process	-3.05766	9.33672	5.48844	30293	42	309	4	1.2945	0.643046	6917|11198|26610|55250	TCEA1|SUPT16H|ELP4|ELP2	-0.717836	0	20	0	0	-3.84679	9.48732
1	-3.05713	R-HSA-162587	M1	1	0	Reactome Gene Sets	6	HIV Life Cycle		-3.05713	4.6057	4.479	30293	149	309	7	2.26537	0.846476	2961|4686|5431|6917|11198|23279|55746	GTF2E2|NCBP1|POLR2B|TCEA1|SUPT16H|NUP160|NUP133	-0.717836	0	20	0	0	-3.84679	9.48732
1	-3.01873	R-HSA-167169	M1	1	0	Reactome Gene Sets	6	HIV Transcription Elongation		-3.01873	9.11959	5.40884	30293	43	309	4	1.2945	0.643046	4686|5431|6917|11198	NCBP1|POLR2B|TCEA1|SUPT16H	-0.712686	0	20	0	0	-3.84679	9.48732
1	-3.01873	R-HSA-167200	M1	1	0	Reactome Gene Sets	6	Formation of HIV-1 elongation complex containing HIV-1 Tat		-3.01873	9.11959	5.40884	30293	43	309	4	1.2945	0.643046	4686|5431|6917|11198	NCBP1|POLR2B|TCEA1|SUPT16H	-0.712686	0	20	0	0	-3.84679	9.48732
1	-3.01873	R-HSA-167246	M1	1	0	Reactome Gene Sets	6	Tat-mediated elongation of the HIV-1 transcript		-3.01873	9.11959	5.40884	30293	43	309	4	1.2945	0.643046	4686|5431|6917|11198	NCBP1|POLR2B|TCEA1|SUPT16H	-0.712686	0	20	0	0	-3.84679	9.48732
1	-2.94384	R-HSA-167152	M1	1	0	Reactome Gene Sets	6	Formation of HIV elongation complex in the absence of HIV Tat		-2.94384	8.71428	5.25716	30293	45	309	4	1.2945	0.643046	4686|5431|6917|11198	NCBP1|POLR2B|TCEA1|SUPT16H	-0.668559	0	20	0	0	-3.84679	9.48732
1	-2.83719	R-HSA-674695	M1	1	0	Reactome Gene Sets	6	RNA Polymerase II Pre-transcription Events		-2.83719	6.05158	4.62145	30293	81	309	5	1.61812	0.717768	2961|4686|5431|6917|11198	GTF2E2|NCBP1|POLR2B|TCEA1|SUPT16H	-0.604309	0	20	0	0	-3.84679	9.48732
1	-2.77204	GO:0006354	M1	1	0	GO Biological Processes	19	DNA-templated transcription elongation	19_GO:0008152 metabolic process	-2.77204	7.84285	4.91595	30293	50	309	4	1.2945	0.643046	6917|11198|26610|55250	TCEA1|SUPT16H|ELP4|ELP2	-0.563425	0	20	0	0	-3.84679	9.48732
1	-2.53433	R-HSA-112382	M1	1	0	Reactome Gene Sets	6	Formation of RNA Pol II elongation complex		-2.53433	6.76108	4.45822	30293	58	309	4	1.2945	0.643046	4686|5431|6917|11198	NCBP1|POLR2B|TCEA1|SUPT16H	-0.431492	0	20	0	0	-3.84679	9.48732
1	-2.53433	R-HSA-75955	M1	1	0	Reactome Gene Sets	6	RNA Polymerase II Transcription Elongation		-2.53433	6.76108	4.45822	30293	58	309	4	1.2945	0.643046	4686|5431|6917|11198	NCBP1|POLR2B|TCEA1|SUPT16H	-0.431492	0	20	0	0	-3.84679	9.48732
1	-2.41748	R-HSA-167238	M1	1	0	Reactome Gene Sets	6	Pausing and recovery of Tat-mediated HIV elongation		-2.41748	9.48732	4.79955	30293	31	309	3	0.970874	0.557807	5431|6917|11198	POLR2B|TCEA1|SUPT16H	-0.406553	0	20	0	0	-3.84679	9.48732
1	-2.41748	R-HSA-167243	M1	1	0	Reactome Gene Sets	6	Tat-mediated HIV elongation arrest and recovery		-2.41748	9.48732	4.79955	30293	31	309	3	0.970874	0.557807	5431|6917|11198	POLR2B|TCEA1|SUPT16H	-0.406553	0	20	0	0	-3.84679	9.48732
1	-2.33985	R-HSA-167287	M1	1	0	Reactome Gene Sets	6	HIV elongation arrest and recovery		-2.33985	8.91233	4.61663	30293	33	309	3	0.970874	0.557807	5431|6917|11198	POLR2B|TCEA1|SUPT16H	-0.36929	0	20	0	0	-3.84679	9.48732
1	-2.33985	R-HSA-167290	M1	1	0	Reactome Gene Sets	6	Pausing and recovery of HIV elongation		-2.33985	8.91233	4.61663	30293	33	309	3	0.970874	0.557807	5431|6917|11198	POLR2B|TCEA1|SUPT16H	-0.36929	0	20	0	0	-3.84679	9.48732
1	-3.80048	GO:0120035	M1	1	0	GO Biological Processes	19	regulation of plasma membrane bounded cell projection organization	19_GO:0050789 regulation of biological process	-3.80048	2.69	4.44243	30293	656	309	18	5.82524	1.33243	547|989|1540|2039|2258|2823|3475|4739|5357|5584|5728|8507|10096|10787|10938|55920|57154|170690	KIF1A|SEPTIN7|CYLD|DMTN|FGF13|GPM6A|IFRD1|NEDD9|PLS1|PRKCI|PTEN|ENC1|ACTR3|NCKAP1|EHD1|RCC2|SMURF1|ADAMTS16	-1.14721	0	21	1	1	-3.80048	7.17334
1	-3.67302	GO:0031344	M1	1	0	GO Biological Processes	19	regulation of cell projection organization	19_GO:0050789 regulation of biological process	-3.67302	2.62595	4.32704	30293	672	309	18	5.82524	1.33243	547|989|1540|2039|2258|2823|3475|4739|5357|5584|5728|8507|10096|10787|10938|55920|57154|170690	KIF1A|SEPTIN7|CYLD|DMTN|FGF13|GPM6A|IFRD1|NEDD9|PLS1|PRKCI|PTEN|ENC1|ACTR3|NCKAP1|EHD1|RCC2|SMURF1|ADAMTS16	-1.06992	0	21	0	0	-3.80048	7.17334
1	-2.93486	GO:0120032	M1	1	0	GO Biological Processes	19	regulation of plasma membrane bounded cell projection assembly	19_GO:0050789 regulation of biological process	-2.93486	3.8826	4.17292	30293	202	309	8	2.589	0.903422	989|1540|2039|2823|10096|10787|55920|170690	SEPTIN7|CYLD|DMTN|GPM6A|ACTR3|NCKAP1|RCC2|ADAMTS16	-0.663276	0	21	0	0	-3.80048	7.17334
1	-2.90758	GO:0060491	M1	1	0	GO Biological Processes	19	regulation of cell projection assembly	19_GO:0050789 regulation of biological process	-2.90758	3.84453	4.13829	30293	204	309	8	2.589	0.903422	989|1540|2039|2823|10096|10787|55920|170690	SEPTIN7|CYLD|DMTN|GPM6A|ACTR3|NCKAP1|RCC2|ADAMTS16	-0.657536	0	21	0	0	-3.80048	7.17334
1	-2.07494	GO:0010591	M1	1	0	GO Biological Processes	19	regulation of lamellipodium assembly	19_GO:0050789 regulation of biological process	-2.07494	7.17334	4.01544	30293	41	309	3	0.970874	0.557807	2039|10096|10787	DMTN|ACTR3|NCKAP1	-0.221436	0	21	0	0	-3.80048	7.17334
1	-3.77383	GO:0048871	M1	1	0	GO Biological Processes	19	multicellular organismal-level homeostasis	19_GO:0042592 homeostatic process	-3.77383	2.77305	4.45695	30293	601	309	17	5.50162	1.29711	836|1512|1540|2039|2176|3091|4090|7466|8301|9975|11167|26234|29887|51320|54700|56172|85015	CASP3|CTSH|CYLD|DMTN|FANCC|HIF1A|SMAD5|WFS1|PICALM|NR1D2|FSTL1|FBXL5|SNX10|MEX3C|RRN3|ANKH|USP45	-1.12934	0	22	1	1	-3.77383	2.84161
1	-2.34257	GO:0030097	M1	1	0	GO Biological Processes	19	hemopoiesis	19_GO:0032502 developmental process	-2.34257	2.16255	3.1126	30293	680	309	15	4.85437	1.22259	836|1540|2039|3091|4090|5734|8301|9678|26022|29887|51176|51274|56262|57045|169200	CASP3|CYLD|DMTN|HIF1A|SMAD5|PTGER4|PICALM|PHF14|TMEM98|SNX10|LEF1|KLF3|LRRC8A|TWSG1|TMEM64	-0.36929	0	22	0	0	-3.77383	2.84161
1	-2.11217	GO:0048872	M1	1	0	GO Biological Processes	19	homeostasis of number of cells	19_GO:0042592 homeostatic process	-2.11217	2.84161	3.12009	30293	276	309	8	2.589	0.903422	836|1540|2039|2176|3091|4090|11167|54700	CASP3|CYLD|DMTN|FANCC|HIF1A|SMAD5|FSTL1|RRN3	-0.237953	0	22	0	0	-3.77383	2.84161
1	-3.70424	GO:0030031	M1	1	0	GO Biological Processes	19	cell projection assembly	19_GO:0009987 cellular process	-3.70424	3.11224	4.53602	30293	441	309	14	4.53074	1.18314	989|2017|2039|8394|10096|10787|10938|22919|23607|26123|29887|51715|51765|80173	SEPTIN7|CTTN|DMTN|PIP5K1A|ACTR3|NCKAP1|EHD1|MAPRE1|CD2AP|TCTN3|SNX10|RAB23|STK26|IFT74	-1.09317	0	23	1	1	-3.70424	3.11224
1	-3.2983	GO:0120031	M1	1	0	GO Biological Processes	19	plasma membrane bounded cell projection assembly	19_GO:0009987 cellular process	-3.2983	2.97772	4.18315	30293	428	309	13	4.20712	1.14204	989|2017|2039|8394|10096|10938|22919|23607|26123|29887|51715|51765|80173	SEPTIN7|CTTN|DMTN|PIP5K1A|ACTR3|EHD1|MAPRE1|CD2AP|TCTN3|SNX10|RAB23|STK26|IFT74	-0.835641	0	23	0	0	-3.70424	3.11224
1	-3.42458	hsa04141	M1	1	0	KEGG Pathway	24	Protein processing in endoplasmic reticulum		-3.42458	4.61344	4.79617	30293	170	309	8	2.589	0.903422	3998|7184|7466|10483|22926|29927|84061|201595	LMAN1|HSP90B1|WFS1|SEC23B|ATF6|SEC61A1|MAGT1|STT3B	-0.876961	0	24	1	1	-3.42458	10.8928
1	-2.59104	WP3613	M1	1	0	WikiPathways	27	Photodynamic therapy induced unfolded protein response		-2.59104	10.8928	5.22064	30293	27	309	3	0.970874	0.557807	467|7184|22926	ATF3|HSP90B1|ATF6	-0.461439	0	24	0	0	-3.42458	10.8928
1	-2.45571	GO:0036503	M1	1	0	GO Biological Processes	19	ERAD pathway	19_GO:0050896 response to stimulus	-2.45571	4.95129	3.99756	30293	99	309	5	1.61812	0.717768	7184|7466|22926|55298|201595	HSP90B1|WFS1|ATF6|RNF121|STT3B	-0.415006	0	24	0	0	-3.42458	10.8928
1	-2.44735	GO:0035966	M1	1	0	GO Biological Processes	19	response to topologically incorrect protein	19_GO:0050896 response to stimulus	-2.44735	4.11338	3.78839	30293	143	309	6	1.94175	0.784981	467|871|7466|22926|55284|201595	ATF3|SERPINH1|WFS1|ATF6|UBE2W|STT3B	-0.413511	0	24	0	0	-3.42458	10.8928
1	-2.09002	GO:0006986	M1	1	0	GO Biological Processes	19	response to unfolded protein	19_GO:0050896 response to stimulus	-2.09002	4.05106	3.41381	30293	121	309	5	1.61812	0.717768	467|871|7466|22926|201595	ATF3|SERPINH1|WFS1|ATF6|STT3B	-0.228865	0	24	0	0	-3.42458	10.8928
1	-2.04536	GO:0034976	M1	1	0	GO Biological Processes	19	response to endoplasmic reticulum stress	19_GO:0050896 response to stimulus	-2.04536	3.02312	3.10596	30293	227	309	7	2.26537	0.846476	467|837|7184|7466|22926|55298|201595	ATF3|CASP4|HSP90B1|WFS1|ATF6|RNF121|STT3B	-0.213779	0	24	0	0	-3.42458	10.8928
1	-2.0385	GO:0030433	M1	1	0	GO Biological Processes	19	ubiquitin-dependent ERAD pathway	19_GO:0050896 response to stimulus	-2.0385	4.90178	3.54739	30293	80	309	4	1.2945	0.643046	7184|7466|55298|201595	HSP90B1|WFS1|RNF121|STT3B	-0.212233	0	24	0	0	-3.42458	10.8928
1	-3.35986	GO:0060033	M1	1	0	GO Biological Processes	19	anatomical structure regression	19_GO:0032502 developmental process	-3.35986	19.6071	7.31745	30293	15	309	3	0.970874	0.557807	4041|4090|51176	LRP5|SMAD5|LEF1	-0.856183	0	25	1	1	-3.35986	19.6071
1	-2.64188	GO:0001763	M1	1	0	GO Biological Processes	19	morphogenesis of a branching structure	19_GO:0032502 developmental process	-2.64188	3.89914	3.91578	30293	176	309	7	2.26537	0.846476	1512|2258|3207|4041|8945|51176|170690	CTSH|FGF13|HOXA11|LRP5|BTRC|LEF1|ADAMTS16	-0.485787	0	25	0	0	-3.35986	19.6071
1	-2.53917	GO:0048754	M1	1	0	GO Biological Processes	19	branching morphogenesis of an epithelial tube	19_GO:0032502 developmental process	-2.53917	4.29353	3.92223	30293	137	309	6	1.94175	0.784981	1512|3207|4041|8945|51176|170690	CTSH|HOXA11|LRP5|BTRC|LEF1|ADAMTS16	-0.431492	0	25	0	0	-3.35986	19.6071
1	-2.30298	GO:1902742	M1	1	0	GO Biological Processes	19	apoptotic process involved in development	19_GO:0032502 developmental process	-2.30298	8.6502	4.53089	30293	34	309	3	0.970874	0.557807	1111|4041|51176	CHEK1|LRP5|LEF1	-0.346904	0	25	0	0	-3.35986	19.6071
1	-2.28308	GO:0060562	M1	1	0	GO Biological Processes	19	epithelial tube morphogenesis	19_GO:0032502 developmental process	-2.28308	2.80994	3.27279	30293	314	309	9	2.91262	0.95663	836|1512|3091|3207|4041|8945|51176|84678|170690	CASP3|CTSH|HIF1A|HOXA11|LRP5|BTRC|LEF1|KDM2B|ADAMTS16	-0.334448	0	25	0	0	-3.35986	19.6071
1	-2.13602	GO:0061138	M1	1	0	GO Biological Processes	19	morphogenesis of a branching epithelium	19_GO:0032502 developmental process	-2.13602	3.54346	3.33579	30293	166	309	6	1.94175	0.784981	1512|3207|4041|8945|51176|170690	CTSH|HOXA11|LRP5|BTRC|LEF1|ADAMTS16	-0.255743	0	25	0	0	-3.35986	19.6071
1	-2.0677	GO:0016055	M1	1	0	GO Biological Processes	19	Wnt signaling pathway	19_GO:0050896 response to stimulus	-2.0677	2.79105	3.06205	30293	281	309	8	2.589	0.903422	1540|4041|5728|8945|51176|51444|57154|154810	CYLD|LRP5|PTEN|BTRC|LEF1|RNF138|SMURF1|AMOTL1	-0.216988	0	25	0	0	-3.35986	19.6071
1	-2.0677	GO:0198738	M1	1	0	GO Biological Processes	19	cell-cell signaling by wnt	19_GO:0050789 regulation of biological process	-2.0677	2.79105	3.06205	30293	281	309	8	2.589	0.903422	1540|4041|5728|8945|51176|51444|57154|154810	CYLD|LRP5|PTEN|BTRC|LEF1|RNF138|SMURF1|AMOTL1	-0.216988	0	25	0	0	-3.35986	19.6071
1	-2.0385	WP5205	M1	1	0	WikiPathways	27	Clock controlled autophagy in bone metabolism		-2.0385	4.90178	3.54739	30293	80	309	4	1.2945	0.643046	4041|4090|9821|9975	LRP5|SMAD5|RB1CC1|NR1D2	-0.212233	0	25	0	0	-3.35986	19.6071
1	-2.0324	GO:0030879	M1	1	0	GO Biological Processes	19	mammary gland development	19_GO:0032502 developmental process	-2.0324	3.92142	3.32257	30293	125	309	5	1.61812	0.717768	1036|3091|4041|8945|51176	CDO1|HIF1A|LRP5|BTRC|LEF1	-0.210066	0	25	0	0	-3.35986	19.6071
1	-3.33546	GO:0032535	M1	1	0	GO Biological Processes	19	regulation of cellular component size	19_GO:0065007 biological regulation	-3.33546	3.17953	4.28213	30293	370	309	12	3.8835	1.09908	2017|2039|2258|3475|5357|5728|8301|9821|10787|11034|56262|57154	CTTN|DMTN|FGF13|IFRD1|PLS1|PTEN|PICALM|RB1CC1|NCKAP1|DSTN|LRRC8A|SMURF1	-0.855311	0	26	1	1	-3.33546	3.66978
1	-3.10607	GO:0050767	M1	1	0	GO Biological Processes	19	regulation of neurogenesis	19_GO:0032502 developmental process	-3.10607	2.99345	4.03799	30293	393	309	12	3.8835	1.09908	2258|3091|3148|3475|4124|4152|5270|5584|5728|26022|51176|57154	FGF13|HIF1A|HMGB2|IFRD1|MAN2A1|MBD1|SERPINE2|PRKCI|PTEN|TMEM98|LEF1|SMURF1	-0.731086	0	26	0	0	-3.33546	3.66978
1	-2.74293	GO:0040008	M1	1	0	GO Biological Processes	19	regulation of growth	19_GO:0040007 growth	-2.74293	2.38723	3.53124	30293	616	309	15	4.85437	1.22259	2017|2258|3091|3475|4686|5270|5292|5357|5728|7466|9538|22999|29967|57154|84678	CTTN|FGF13|HIF1A|IFRD1|NCBP1|SERPINE2|PIM1|PLS1|PTEN|WFS1|EI24|RIMS1|LRP12|SMURF1|KDM2B	-0.546902	0	26	0	0	-3.33546	3.66978
1	-2.49535	GO:0008361	M1	1	0	GO Biological Processes	19	regulation of cell size	19_GO:0065007 biological regulation	-2.49535	3.66978	3.71765	30293	187	309	7	2.26537	0.846476	2017|2258|3475|5728|9821|56262|57154	CTTN|FGF13|IFRD1|PTEN|RB1CC1|LRRC8A|SMURF1	-0.418689	0	26	0	0	-3.33546	3.66978
1	-2.47499	GO:0051960	M1	1	0	GO Biological Processes	19	regulation of nervous system development	19_GO:0032502 developmental process	-2.47499	2.51373	3.35028	30293	468	309	12	3.8835	1.09908	2258|3091|3148|3475|4124|4152|5270|5584|5728|26022|51176|57154	FGF13|HIF1A|HMGB2|IFRD1|MAN2A1|MBD1|SERPINE2|PRKCI|PTEN|TMEM98|LEF1|SMURF1	-0.415006	0	26	0	0	-3.33546	3.66978
1	-2.14584	GO:0090066	M1	1	0	GO Biological Processes	19	regulation of anatomical structure size	19_GO:0065007 biological regulation	-2.14584	2.2799	2.97686	30293	516	309	12	3.8835	1.09908	2017|2039|2258|3475|5357|5728|8301|9821|10787|11034|56262|57154	CTTN|DMTN|FGF13|IFRD1|PLS1|PTEN|PICALM|RB1CC1|NCKAP1|DSTN|LRRC8A|SMURF1	-0.255743	0	26	0	0	-3.33546	3.66978
1	-3.30252	GO:0033363	M1	1	0	GO Biological Processes	19	secretory granule organization	19_GO:0009987 cellular process	-3.30252	7.65903	5.41362	30293	64	309	5	1.61812	0.717768	164|5270|7110|26985|79803	AP1G1|SERPINE2|TMF1|AP3M1|HPS6	-0.835641	0	27	1	1	-3.30252	15.4793
1	-3.04467	GO:1903232	M1	1	0	GO Biological Processes	19	melanosome assembly	19_GO:0043473 pigmentation	-3.04467	15.4793	6.40897	30293	19	309	3	0.970874	0.557807	164|26985|79803	AP1G1|AP3M1|HPS6	-0.717836	0	27	0	0	-3.30252	15.4793
1	-2.6889	GO:0060155	M1	1	0	GO Biological Processes	19	platelet dense granule organization	19_GO:0009987 cellular process	-2.6889	11.7643	5.46589	30293	25	309	3	0.970874	0.557807	164|26985|79803	AP1G1|AP3M1|HPS6	-0.512751	0	27	0	0	-3.30252	15.4793
1	-2.54167	GO:0016050	M1	1	0	GO Biological Processes	19	vesicle organization	19_GO:0009987 cellular process	-2.54167	2.86654	3.52405	30293	342	309	10	3.23625	1.00669	164|5270|5584|7110|8301|10483|26271|26985|29887|79803	AP1G1|SERPINE2|PRKCI|TMF1|PICALM|SEC23B|FBXO5|AP3M1|SNX10|HPS6	-0.431492	0	27	0	0	-3.30252	15.4793
1	-2.33985	GO:0035459	M1	1	0	GO Biological Processes	19	vesicle cargo loading	19_GO:0051179 localization	-2.33985	8.91233	4.61663	30293	33	309	3	0.970874	0.557807	8301|10483|26985	PICALM|SEC23B|AP3M1	-0.36929	0	27	0	0	-3.30252	15.4793
1	-2.26732	GO:0048489	M1	1	0	GO Biological Processes	19	synaptic vesicle transport	19_GO:0051179 localization	-2.26732	8.40305	4.4486	30293	35	309	3	0.970874	0.557807	164|8301|26985	AP1G1|PICALM|AP3M1	-0.326969	0	27	0	0	-3.30252	15.4793
1	-2.16684	GO:0032438	M1	1	0	GO Biological Processes	19	melanosome organization	19_GO:0043473 pigmentation	-2.16684	7.73965	4.22016	30293	38	309	3	0.970874	0.557807	164|26985|79803	AP1G1|AP3M1|HPS6	-0.268972	0	27	0	0	-3.30252	15.4793
1	-2.13532	GO:0048753	M1	1	0	GO Biological Processes	19	pigment granule organization	19_GO:0043473 pigmentation	-2.13532	7.5412	4.14951	30293	39	309	3	0.970874	0.557807	164|26985|79803	AP1G1|AP3M1|HPS6	-0.255743	0	27	0	0	-3.30252	15.4793
1	-2.0385	GO:0006900	M1	1	0	GO Biological Processes	19	vesicle budding from membrane	19_GO:0051179 localization	-2.0385	4.90178	3.54739	30293	80	309	4	1.2945	0.643046	164|5584|8301|10483	AP1G1|PRKCI|PICALM|SEC23B	-0.212233	0	27	0	0	-3.30252	15.4793
1	-3.27296	GO:0051895	M1	1	0	GO Biological Processes	19	negative regulation of focal adhesion assembly	19_GO:0048519 negative regulation of biological process	-3.27296	18.3817	7.05982	30293	16	309	3	0.970874	0.557807	2039|5728|55920	DMTN|PTEN|RCC2	-0.827122	0	28	1	1	-3.27296	18.3817
1	-3.27296	GO:0150118	M1	1	0	GO Biological Processes	19	negative regulation of cell-substrate junction organization	19_GO:0048519 negative regulation of biological process	-3.27296	18.3817	7.05982	30293	16	309	3	0.970874	0.557807	2039|5728|55920	DMTN|PTEN|RCC2	-0.827122	0	28	0	0	-3.27296	18.3817
1	-2.45842	GO:0033137	M1	1	0	GO Biological Processes	19	negative regulation of peptidyl-serine phosphorylation	19_GO:0048519 negative regulation of biological process	-2.45842	9.80356	4.89735	30293	30	309	3	0.970874	0.557807	2039|5728|154043	DMTN|PTEN|CNKSR3	-0.415006	0	28	0	0	-3.27296	18.3817
1	-2.37798	GO:1901889	M1	1	0	GO Biological Processes	19	negative regulation of cell junction assembly	19_GO:0048519 negative regulation of biological process	-2.37798	9.19084	4.70609	30293	32	309	3	0.970874	0.557807	2039|5728|55920	DMTN|PTEN|RCC2	-0.384763	0	28	0	0	-3.27296	18.3817
1	-2.1047	GO:0001953	M1	1	0	GO Biological Processes	19	negative regulation of cell-matrix adhesion	19_GO:0048519 negative regulation of biological process	-2.1047	7.35267	4.08132	30293	40	309	3	0.970874	0.557807	2039|5728|55920	DMTN|PTEN|RCC2	-0.236907	0	28	0	0	-3.27296	18.3817
1	-3.19099	GO:0010256	M1	1	0	GO Biological Processes	19	endomembrane system organization	19_GO:0009987 cellular process	-3.19099	2.64961	3.98172	30293	555	309	15	4.85437	1.22259	164|3998|5270|5728|7110|9183|9885|25923|26985|29887|29927|54808|57584|64225|79803	AP1G1|LMAN1|SERPINE2|PTEN|TMF1|ZW10|OSBPL2|ATL3|AP3M1|SNX10|SEC61A1|DYM|ARHGAP21|ATL2|HPS6	-0.782023	0	29	1	1	-3.19099	4.08482
1	-2.43252	GO:0007030	M1	1	0	GO Biological Processes	19	Golgi organization	19_GO:0009987 cellular process	-2.43252	4.08482	3.7668	30293	144	309	6	1.94175	0.784981	3998|9183|25923|54808|57584|64225	LMAN1|ZW10|ATL3|DYM|ARHGAP21|ATL2	-0.406553	0	29	0	0	-3.19099	4.08482
1	-3.17779	GO:0005975	M1	1	0	GO Biological Processes	19	carbohydrate metabolic process	19_GO:0008152 metabolic process	-3.17779	2.88994	4.05862	30293	441	309	13	4.20712	1.14204	467|1737|2632|4041|4124|5321|8505|10165|10559|51422|51809|92126|132789	ATF3|DLAT|GBE1|LRP5|MAN2A1|PLA2G4A|PARG|SLC25A13|SLC35A1|PRKAG2|GALNT7|DSEL|GNPDA2	-0.773846	0	30	1	1	-3.17779	2.88994
1	-3.15706	GO:0009100	M1	1	0	GO Biological Processes	19	glycoprotein metabolic process	19_GO:0008152 metabolic process	-3.15706	3.22872	4.15779	30293	334	309	11	3.55987	1.05406	175|3091|4124|9945|10678|11046|51809|84061|92126|201595|442117	AGA|HIF1A|MAN2A1|GFPT2|B3GNT2|SLC35D2|GALNT7|MAGT1|DSEL|STT3B|GALNTL6	-0.75807	0	31	1	1	-3.15706	7.00254
1	-2.63945	GO:0009101	M1	1	0	GO Biological Processes	19	glycoprotein biosynthetic process	19_GO:0008152 metabolic process	-2.63945	3.18527	3.70909	30293	277	309	9	2.91262	0.95663	4124|9945|10678|11046|51809|84061|92126|201595|442117	MAN2A1|GFPT2|B3GNT2|SLC35D2|GALNT7|MAGT1|DSEL|STT3B|GALNTL6	-0.485787	0	31	0	0	-3.15706	7.00254
1	-2.1264	GO:0006486	M1	1	0	GO Biological Processes	19	protein glycosylation	19_GO:0008152 metabolic process	-2.1264	3.13356	3.21684	30293	219	309	7	2.26537	0.846476	4124|9945|10678|51809|84061|201595|442117	MAN2A1|GFPT2|B3GNT2|GALNT7|MAGT1|STT3B|GALNTL6	-0.249797	0	31	0	0	-3.15706	7.00254
1	-2.1264	GO:0043413	M1	1	0	GO Biological Processes	19	macromolecule glycosylation	19_GO:0008152 metabolic process	-2.1264	3.13356	3.21684	30293	219	309	7	2.26537	0.846476	4124|9945|10678|51809|84061|201595|442117	MAN2A1|GFPT2|B3GNT2|GALNT7|MAGT1|STT3B|GALNTL6	-0.249797	0	31	0	0	-3.15706	7.00254
1	-2.046	hsa00513	M1	1	0	KEGG Pathway	24	Various types of N-glycan biosynthesis		-2.046	7.00254	3.95174	30293	42	309	3	0.970874	0.557807	4124|84061|201595	MAN2A1|MAGT1|STT3B	-0.213779	0	31	0	0	-3.15706	7.00254
1	-3.12631	GO:0001503	M1	1	0	GO Biological Processes	19	ossification	19_GO:0032501 multicellular organismal process	-3.12631	3.43985	4.20112	30293	285	309	10	3.23625	1.00669	3091|3376|4041|4090|4325|7071|29887|51176|56172|57045	HIF1A|IARS1|LRP5|SMAD5|MMP16|KLF10|SNX10|LEF1|ANKH|TWSG1	-0.738992	0	32	1	1	-3.12631	6.53571
1	-2.48078	GO:0030282	M1	1	0	GO Biological Processes	19	bone mineralization	19_GO:0032502 developmental process	-2.48078	6.53571	4.35719	30293	60	309	4	1.2945	0.643046	3091|7071|29887|56172	HIF1A|KLF10|SNX10|ANKH	-0.416066	0	32	0	0	-3.12631	6.53571
1	-3.11602	GO:1904666	M1	1	0	GO Biological Processes	19	regulation of ubiquitin protein ligase activity	19_GO:0065007 biological regulation	-3.11602	16.3393	6.60841	30293	18	309	3	0.970874	0.557807	5728|8945|26271	PTEN|BTRC|FBXO5	-0.736343	0	33	1	1	-3.11602	16.3393
1	-2.19517	GO:0048511	M1	1	0	GO Biological Processes	19	rhythmic process	19_GO:0048511 rhythmic process	-2.19517	2.9374	3.22793	30293	267	309	8	2.589	0.903422	196|836|1390|5728|7071|8945|9975|83594	AHR|CASP3|CREM|PTEN|KLF10|BTRC|NR1D2|NUDT12	-0.278219	0	33	0	0	-3.11602	16.3393
1	-2.16684	GO:0051438	M1	1	0	GO Biological Processes	19	regulation of ubiquitin-protein transferase activity	19_GO:0065007 biological regulation	-2.16684	7.73965	4.22016	30293	38	309	3	0.970874	0.557807	5728|8945|26271	PTEN|BTRC|FBXO5	-0.268972	0	33	0	0	-3.11602	16.3393
1	-2.16684	WP4829	M1	1	0	WikiPathways	27	mBDNF and proBDNF regulation of GABA neurotransmission		-2.16684	7.73965	4.22016	30293	38	309	3	0.970874	0.557807	1390|5728|55879	CREM|PTEN|GABRQ	-0.268972	0	33	0	0	-3.11602	16.3393
1	-3.09766	GO:0007044	M1	1	0	GO Biological Processes	19	cell-substrate junction assembly	19_GO:0009987 cellular process	-3.09766	9.56445	5.57074	30293	41	309	4	1.2945	0.643046	2017|3909|8394|55920	CTTN|LAMA3|PIP5K1A|RCC2	-0.727317	0	34	1	1	-3.09766	10.1416
1	-3.01873	GO:0150115	M1	1	0	GO Biological Processes	19	cell-substrate junction organization	19_GO:0009987 cellular process	-3.01873	9.11959	5.40884	30293	43	309	4	1.2945	0.643046	2017|3909|8394|55920	CTTN|LAMA3|PIP5K1A|RCC2	-0.712686	0	34	0	0	-3.09766	10.1416
1	-2.50092	GO:0048041	M1	1	0	GO Biological Processes	19	focal adhesion assembly	19_GO:0009987 cellular process	-2.50092	10.1416	4.99985	30293	29	309	3	0.970874	0.557807	2017|8394|55920	CTTN|PIP5K1A|RCC2	-0.419903	0	34	0	0	-3.09766	10.1416
1	-2.45312	GO:0034330	M1	1	0	GO Biological Processes	19	cell junction organization	19_GO:0009987 cellular process	-2.45312	2.39111	3.28933	30293	533	309	13	4.20712	1.14204	1829|2017|2258|2823|3909|5584|5728|5908|8394|9118|23607|51150|55920	DSG2|CTTN|FGF13|GPM6A|LAMA3|PRKCI|PTEN|RAP1B|PIP5K1A|INA|CD2AP|SDF4|RCC2	-0.415006	0	34	0	0	-3.09766	10.1416
1	-3.09137	GO:0016485	M1	1	0	GO Biological Processes	19	protein processing	19_GO:0008152 metabolic process	-3.09137	4.1062	4.37167	30293	191	309	8	2.589	0.903422	444|836|837|1362|1512|4325|9789|83943	ASPH|CASP3|CASP4|CPD|CTSH|MMP16|SPCS2|IMMP2L	-0.725822	0	35	1	1	-3.09137	4.1062
1	-2.77411	GO:0051604	M1	1	0	GO Biological Processes	19	protein maturation	19_GO:0008152 metabolic process	-2.77411	2.60626	3.63523	30293	489	309	13	4.20712	1.14204	444|836|837|871|1362|1512|3998|4325|7184|7466|9789|22926|83943	ASPH|CASP3|CASP4|SERPINH1|CPD|CTSH|LMAN1|MMP16|HSP90B1|WFS1|SPCS2|ATF6|IMMP2L	-0.563425	0	35	0	0	-3.09137	4.1062
1	-3.07754	GO:2001233	M1	1	0	GO Biological Processes	19	regulation of apoptotic signaling pathway	19_GO:0050896 response to stimulus	-3.07754	2.97078	4.00746	30293	396	309	12	3.8835	1.09908	467|1512|1540|2017|3091|3148|7164|7466|9821|54700|57630|64114	ATF3|CTSH|CYLD|CTTN|HIF1A|HMGB2|TPD52L1|WFS1|RB1CC1|RRN3|SH3RF1|TMBIM1	-0.720848	0	36	1	1	-3.07754	4.90178
1	-2.9248	GO:2001236	M1	1	0	GO Biological Processes	19	regulation of extrinsic apoptotic signaling pathway	19_GO:0050896 response to stimulus	-2.9248	4.37101	4.29899	30293	157	309	7	2.26537	0.846476	467|1540|2017|3148|9821|57630|64114	ATF3|CYLD|CTTN|HMGB2|RB1CC1|SH3RF1|TMBIM1	-0.657536	0	36	0	0	-3.07754	4.90178
1	-2.43701	GO:2001237	M1	1	0	GO Biological Processes	19	negative regulation of extrinsic apoptotic signaling pathway	19_GO:0048519 negative regulation of biological process	-2.43701	4.90178	3.96742	30293	100	309	5	1.61812	0.717768	2017|3148|9821|57630|64114	CTTN|HMGB2|RB1CC1|SH3RF1|TMBIM1	-0.406553	0	36	0	0	-3.07754	4.90178
1	-2.42623	GO:2001234	M1	1	0	GO Biological Processes	19	negative regulation of apoptotic signaling pathway	19_GO:0048519 negative regulation of biological process	-2.42623	3.21428	3.52542	30293	244	309	8	2.589	0.903422	2017|3091|3148|7466|9821|54700|57630|64114	CTTN|HIF1A|HMGB2|WFS1|RB1CC1|RRN3|SH3RF1|TMBIM1	-0.406553	0	36	0	0	-3.07754	4.90178
1	-3.04467	GO:0048339	M1	1	0	GO Biological Processes	19	paraxial mesoderm development	19_GO:0032502 developmental process	-3.04467	15.4793	6.40897	30293	19	309	3	0.970874	0.557807	6939|51176|55746	TCF15|LEF1|NUP133	-0.717836	0	37	1	1	-3.04467	15.4793
1	-2.046	GO:0002294	M1	1	0	GO Biological Processes	19	CD4-positive, alpha-beta T cell differentiation involved in immune response	19_GO:0002376 immune system process	-2.046	7.00254	3.95174	30293	42	309	3	0.970874	0.557807	5734|26022|51176	PTGER4|TMEM98|LEF1	-0.213779	0	37	0	0	-3.04467	15.4793
1	-2.046	GO:0042093	M1	1	0	GO Biological Processes	19	T-helper cell differentiation	19_GO:0002376 immune system process	-2.046	7.00254	3.95174	30293	42	309	3	0.970874	0.557807	5734|26022|51176	PTGER4|TMEM98|LEF1	-0.213779	0	37	0	0	-3.04467	15.4793
1	-2.01783	GO:0002287	M1	1	0	GO Biological Processes	19	alpha-beta T cell activation involved in immune response	19_GO:0002376 immune system process	-2.01783	6.83969	3.89009	30293	43	309	3	0.970874	0.557807	5734|26022|51176	PTGER4|TMEM98|LEF1	-0.207117	0	37	0	0	-3.04467	15.4793
1	-2.01783	GO:0002293	M1	1	0	GO Biological Processes	19	alpha-beta T cell differentiation involved in immune response	19_GO:0002376 immune system process	-2.01783	6.83969	3.89009	30293	43	309	3	0.970874	0.557807	5734|26022|51176	PTGER4|TMEM98|LEF1	-0.207117	0	37	0	0	-3.04467	15.4793
1	-3.04011	GO:0044272	M1	1	0	GO Biological Processes	19	sulfur compound biosynthetic process	19_GO:0008152 metabolic process	-3.04011	4.57499	4.45581	30293	150	309	7	2.26537	0.846476	1036|1737|2180|10678|11046|79993|92126	CDO1|DLAT|ACSL1|B3GNT2|SLC35D2|ELOVL7|DSEL	-0.717836	0	38	1	1	-3.04011	7.00254
1	-2.046	GO:0035384	M1	1	0	GO Biological Processes	19	thioester biosynthetic process	19_GO:0008152 metabolic process	-2.046	7.00254	3.95174	30293	42	309	3	0.970874	0.557807	1737|2180|79993	DLAT|ACSL1|ELOVL7	-0.213779	0	38	0	0	-3.04011	7.00254
1	-2.046	GO:0071616	M1	1	0	GO Biological Processes	19	acyl-CoA biosynthetic process	19_GO:0008152 metabolic process	-2.046	7.00254	3.95174	30293	42	309	3	0.970874	0.557807	1737|2180|79993	DLAT|ACSL1|ELOVL7	-0.213779	0	38	0	0	-3.04011	7.00254
1	-3.00631	GO:0006886	M1	1	0	GO Biological Processes	19	intracellular protein transport	19_GO:0051179 localization	-3.00631	2.64451	3.83618	30293	519	309	14	4.53074	1.18314	164|2017|7184|9364|10483|10938|22999|23649|27131|29887|29927|51715|55746|57154	AP1G1|CTTN|HSP90B1|RAB28|SEC23B|EHD1|RIMS1|POLA2|SNX5|SNX10|SEC61A1|RAB23|NUP133|SMURF1	-0.704239	0	39	1	1	-3.00631	2.64451
1	-2.34804	GO:0033365	M1	1	0	GO Biological Processes	19	protein localization to organelle	19_GO:0051179 localization	-2.34804	2.10264	3.0956	30293	746	309	16	5.17799	1.26054	9183|9789|10938|22919|23649|26985|29887|29927|51176|54708|55719|55746|55920|57154|83943|114882	ZW10|SPCS2|EHD1|MAPRE1|POLA2|AP3M1|SNX10|SEC61A1|LEF1|MARCHF5|SLF2|NUP133|RCC2|SMURF1|IMMP2L|OSBPL8	-0.36929	0	39	0	0	-3.00631	2.64451
1	-2.9808	GO:0043039	M1	1	0	GO Biological Processes	19	tRNA aminoacylation	19_GO:0008152 metabolic process	-2.9808	8.91233	5.3318	30293	44	309	4	1.2945	0.643046	2617|3376|5188|23395	GARS1|IARS1|GATB|LARS2	-0.690413	0	40	1	1	-2.9808	8.91233
1	-2.94384	GO:0043038	M1	1	0	GO Biological Processes	19	amino acid activation	19_GO:0008152 metabolic process	-2.94384	8.71428	5.25716	30293	45	309	4	1.2945	0.643046	2617|3376|5188|23395	GARS1|IARS1|GATB|LARS2	-0.668559	0	40	0	0	-2.9808	8.91233
1	-2.57933	GO:0006518	M1	1	0	GO Biological Processes	19	peptide metabolic process	19_GO:0008152 metabolic process	-2.57933	2.47469	3.42652	30293	515	309	13	4.20712	1.14204	1362|1512|2617|3376|3646|4048|4686|5188|7884|9789|23107|23395|83943	CPD|CTSH|GARS1|IARS1|EIF3E|LTA4H|NCBP1|GATB|SLBP|SPCS2|MRPS27|LARS2|IMMP2L	-0.455972	0	40	0	0	-2.9808	8.91233
1	-2.50702	GO:0006520	M1	1	0	GO Biological Processes	19	amino acid metabolic process	19_GO:0008152 metabolic process	-2.50702	3.04248	3.54792	30293	290	309	9	2.91262	0.95663	1036|2617|3376|5188|5471|5832|9945|10165|23395	CDO1|GARS1|IARS1|GATB|PPAT|ALDH18A1|GFPT2|SLC25A13|LARS2	-0.419903	0	40	0	0	-2.9808	8.91233
1	-2.36605	GO:0043604	M1	1	0	GO Biological Processes	19	amide biosynthetic process	19_GO:0008152 metabolic process	-2.36605	2.33418	3.19365	30293	546	309	13	4.20712	1.14204	1737|2180|2617|3376|3646|4686|5188|7884|23107|23395|55304|79993|253782	DLAT|ACSL1|GARS1|IARS1|EIF3E|NCBP1|GATB|SLBP|MRPS27|LARS2|SPTLC3|ELOVL7|CERS6	-0.375702	0	40	0	0	-2.9808	8.91233
1	-2.34779	GO:0006399	M1	1	0	GO Biological Processes	19	tRNA metabolic process	19_GO:0008152 metabolic process	-2.34779	3.44849	3.5179	30293	199	309	7	2.26537	0.846476	2617|3376|5188|23395|26610|55250|81627	GARS1|IARS1|GATB|LARS2|ELP4|ELP2|TRMT1L	-0.36929	0	40	0	0	-2.9808	8.91233
1	-2.33178	hsa00970	M1	1	0	KEGG Pathway	24	Aminoacyl-tRNA biosynthesis		-2.33178	5.94155	4.07977	30293	66	309	4	1.2945	0.643046	2617|3376|5188|23395	GARS1|IARS1|GATB|LARS2	-0.363058	0	40	0	0	-2.9808	8.91233
1	-2.07494	GO:0006418	M1	1	0	GO Biological Processes	19	tRNA aminoacylation for protein translation	19_GO:0008152 metabolic process	-2.07494	7.17334	4.01544	30293	41	309	3	0.970874	0.557807	2617|3376|23395	GARS1|IARS1|LARS2	-0.221436	0	40	0	0	-2.9808	8.91233
1	-2.046	R-HSA-379724	M1	1	0	Reactome Gene Sets	6	tRNA Aminoacylation		-2.046	7.00254	3.95174	30293	42	309	3	0.970874	0.557807	2617|3376|23395	GARS1|IARS1|LARS2	-0.213779	0	40	0	0	-2.9808	8.91233
1	-2.95124	R-HSA-9006934	M1	1	0	Reactome Gene Sets	6	Signaling by Receptor Tyrosine Kinases		-2.95124	2.60931	3.77976	30293	526	309	14	4.53074	1.18314	1111|3091|3185|3730|3909|4686|5431|5908|8065|10221|10787|11059|55879|200734	CHEK1|HIF1A|HNRNPF|ANOS1|LAMA3|NCBP1|POLR2B|RAP1B|CUL5|TRIB1|NCKAP1|WWP1|GABRQ|SPRED2	-0.668559	0	41	1	1	-2.95124	11.3118
1	-2.65631	R-HSA-190236	M1	1	0	Reactome Gene Sets	6	Signaling by FGFR		-2.65631	5.50762	4.32323	30293	89	309	5	1.61812	0.717768	3185|3730|4686|5431|200734	HNRNPF|ANOS1|NCBP1|POLR2B|SPRED2	-0.488933	0	41	0	0	-2.95124	11.3118
1	-2.63892	R-HSA-6803529	M1	1	0	Reactome Gene Sets	6	FGFR2 alternative splicing		-2.63892	11.3118	5.33992	30293	26	309	3	0.970874	0.557807	3185|4686|5431	HNRNPF|NCBP1|POLR2B	-0.485787	0	41	0	0	-2.95124	11.3118
1	-2.1561	R-HSA-6807505	M1	1	0	Reactome Gene Sets	6	RNA polymerase II transcribes snRNA genes		-2.1561	5.29922	3.75893	30293	74	309	4	1.2945	0.643046	2961|4686|5431|57117	GTF2E2|NCBP1|POLR2B|INTS12	-0.261337	0	41	0	0	-2.95124	11.3118
1	-2.91966	GO:0051259	M1	1	0	GO Biological Processes	19	protein complex oligomerization	19_GO:0009987 cellular process	-2.91966	3.50127	4.04764	30293	252	309	9	2.91262	0.95663	9702|9885|9908|10938|25923|51133|56262|64225|79869	CEP57|OSBPL2|G3BP2|EHD1|ATL3|KCTD3|LRRC8A|ATL2|CPSF7	-0.657536	0	42	1	1	-2.91966	3.5557
1	-2.42006	GO:0051260	M1	1	0	GO Biological Processes	19	protein homooligomerization	19_GO:0009987 cellular process	-2.42006	3.5557	3.61579	30293	193	309	7	2.26537	0.846476	9702|9885|9908|10938|25923|51133|64225	CEP57|OSBPL2|G3BP2|EHD1|ATL3|KCTD3|ATL2	-0.406553	0	42	0	0	-2.91966	3.5557
1	-2.79587	hsa03060	M1	1	0	KEGG Pathway	24	Protein export		-2.79587	12.7873	5.74075	30293	23	309	3	0.970874	0.557807	9789|29927|83943	SPCS2|SEC61A1|IMMP2L	-0.576256	0	43	1	1	-2.79587	12.7873
1	-2.70872	R-HSA-75153	M1	1	0	Reactome Gene Sets	6	Apoptotic execution phase		-2.70872	7.5412	4.79247	30293	52	309	4	1.2945	0.643046	836|1829|3148|51765	CASP3|DSG2|HMGB2|STK26	-0.517541	0	44	1	1	-2.70872	7.73965
1	-2.16684	R-HSA-111465	M1	1	0	Reactome Gene Sets	6	Apoptotic cleavage of cellular proteins		-2.16684	7.73965	4.22016	30293	38	309	3	0.970874	0.557807	836|1829|51765	CASP3|DSG2|STK26	-0.268972	0	44	0	0	-2.70872	7.73965
1	-2.69967	GO:1901879	M1	1	0	GO Biological Processes	19	regulation of protein depolymerization	19_GO:0050789 regulation of biological process	-2.69967	5.63423	4.39429	30293	87	309	5	1.61812	0.717768	444|2039|2258|11034|89927	ASPH|DMTN|FGF13|DSTN|BMERB1	-0.516017	0	45	1	1	-2.69967	7.5412
1	-2.52945	GO:0051493	M1	1	0	GO Biological Processes	19	regulation of cytoskeleton organization	19_GO:0050789 regulation of biological process	-2.52945	2.4415	3.3725	30293	522	309	13	4.20712	1.14204	1540|2017|2039|2258|4739|5734|6047|10787|11034|22919|23607|26054|89927	CYLD|CTTN|DMTN|FGF13|NEDD9|PTGER4|RNF4|NCKAP1|DSTN|MAPRE1|CD2AP|SENP6|BMERB1	-0.431492	0	45	0	0	-2.69967	7.5412
1	-2.48078	GO:0031109	M1	1	0	GO Biological Processes	19	microtubule polymerization or depolymerization	19_GO:0009987 cellular process	-2.48078	6.53571	4.35719	30293	60	309	4	1.2945	0.643046	2258|22919|26271|89927	FGF13|MAPRE1|FBXO5|BMERB1	-0.416066	0	45	0	0	-2.69967	7.5412
1	-2.21164	GO:0070507	M1	1	0	GO Biological Processes	19	regulation of microtubule cytoskeleton organization	19_GO:0050789 regulation of biological process	-2.21164	3.67633	3.4457	30293	160	309	6	1.94175	0.784981	1540|2258|6047|22919|26054|89927	CYLD|FGF13|RNF4|MAPRE1|SENP6|BMERB1	-0.288127	0	45	0	0	-2.69967	7.5412
1	-2.13532	GO:0031111	M1	1	0	GO Biological Processes	19	negative regulation of microtubule polymerization or depolymerization	19_GO:0048519 negative regulation of biological process	-2.13532	7.5412	4.14951	30293	39	309	3	0.970874	0.557807	2258|22919|89927	FGF13|MAPRE1|BMERB1	-0.255743	0	45	0	0	-2.69967	7.5412
1	-2.04658	GO:0043244	M1	1	0	GO Biological Processes	19	regulation of protein-containing complex disassembly	19_GO:0050789 regulation of biological process	-2.04658	3.95305	3.34503	30293	124	309	5	1.61812	0.717768	444|2039|2258|11034|89927	ASPH|DMTN|FGF13|DSTN|BMERB1	-0.213779	0	45	0	0	-2.69967	7.5412
1	-2.046	GO:0046785	M1	1	0	GO Biological Processes	19	microtubule polymerization	19_GO:0009987 cellular process	-2.046	7.00254	3.95174	30293	42	309	3	0.970874	0.557807	2258|22919|26271	FGF13|MAPRE1|FBXO5	-0.213779	0	45	0	0	-2.69967	7.5412
1	-2.69812	GO:1901617	M1	1	0	GO Biological Processes	19	organic hydroxy compound biosynthetic process	19_GO:0008152 metabolic process	-2.69812	3.98982	3.99184	30293	172	309	7	2.26537	0.846476	6307|6309|6342|9807|9885|51422|55304	MSMO1|SC5D|SCP2|IP6K1|OSBPL2|PRKAG2|SPTLC3	-0.516017	0	46	1	1	-2.69812	6.83969
1	-2.18108	GO:0006694	M1	1	0	GO Biological Processes	19	steroid biosynthetic process	19_GO:0008152 metabolic process	-2.18108	4.26242	3.55829	30293	115	309	5	1.61812	0.717768	6307|6309|6342|9885|51422	MSMO1|SC5D|SCP2|OSBPL2|PRKAG2	-0.268972	0	46	0	0	-2.69812	6.83969
1	-2.01783	WP5329	M1	1	0	WikiPathways	27	Cholesterol biosynthesis pathway in hepatocytes		-2.01783	6.83969	3.89009	30293	43	309	3	0.970874	0.557807	2180|6307|6309	ACSL1|MSMO1|SC5D	-0.207117	0	46	0	0	-2.69812	6.83969
1	-2.68894	GO:1902115	M1	1	0	GO Biological Processes	19	regulation of organelle assembly	19_GO:0050789 regulation of biological process	-2.68894	3.5488	3.86055	30293	221	309	8	2.589	0.903422	989|1540|6047|9908|26054|51375|170690|246175	SEPTIN7|CYLD|RNF4|G3BP2|SENP6|SNX7|ADAMTS16|CNOT6L	-0.512751	0	47	1	1	-2.68894	3.5488
1	-2.63892	R-HSA-174411	M1	1	0	Reactome Gene Sets	6	Polymerase switching on the C-strand of the telomere		-2.63892	11.3118	5.33992	30293	26	309	3	0.970874	0.557807	5981|7013|23649	RFC1|TERF1|POLA2	-0.485787	0	48	1	1	-2.63892	11.3118
1	-2.30298	R-HSA-174417	M1	1	0	Reactome Gene Sets	6	Telomere C-strand (Lagging Strand) Synthesis		-2.30298	8.6502	4.53089	30293	34	309	3	0.970874	0.557807	5981|7013|23649	RFC1|TERF1|POLA2	-0.346904	0	48	0	0	-2.63892	11.3118
1	-2.61962	GO:0030010	M1	1	0	GO Biological Processes	19	establishment of cell polarity	19_GO:0009987 cellular process	-2.61962	4.45616	4.03977	30293	132	309	6	1.94175	0.784981	2258|5584|6939|9183|22919|154810	FGF13|PRKCI|TCF15|ZW10|MAPRE1|AMOTL1	-0.477548	0	49	1	1	-2.61962	4.45616
1	-2.30119	GO:0007163	M1	1	0	GO Biological Processes	19	establishment or maintenance of cell polarity	19_GO:0009987 cellular process	-2.30119	3.38054	3.4547	30293	203	309	7	2.26537	0.846476	2258|5584|6939|9183|10096|22919|154810	FGF13|PRKCI|TCF15|ZW10|ACTR3|MAPRE1|AMOTL1	-0.34689	0	49	0	0	-2.61962	4.45616
1	-2.59006	WP3646	M1	1	0	WikiPathways	27	Hepatitis C and hepatocellular carcinoma		-2.59006	7.00254	4.56413	30293	56	309	4	1.2945	0.643046	836|2017|3091|51176	CASP3|CTTN|HIF1A|LEF1	-0.461439	0	50	1	1	-2.59006	9.48732
1	-2.41748	WP3982	M1	1	0	WikiPathways	27	miRNA regulation of p53 pathway in prostate cancer		-2.41748	9.48732	4.79955	30293	31	309	3	0.970874	0.557807	836|5728|9538	CASP3|PTEN|EI24	-0.406553	0	50	0	0	-2.59006	9.48732
1	-2.24514	WP5322	M1	1	0	WikiPathways	27	CKAP4 signaling pathway map		-2.24514	4.41602	3.66021	30293	111	309	5	1.61812	0.717768	836|837|5728|51176|55832	CASP3|CASP4|PTEN|LEF1|CAND1	-0.309908	0	50	0	0	-2.59006	9.48732
1	-2.1561	hsa04115	M1	1	0	KEGG Pathway	24	p53 signaling pathway		-2.1561	5.29922	3.75893	30293	74	309	4	1.2945	0.643046	836|1111|5728|9538	CASP3|CHEK1|PTEN|EI24	-0.261337	0	50	0	0	-2.59006	9.48732
1	-2.52123	GO:1902532	M1	1	0	GO Biological Processes	19	negative regulation of intracellular signal transduction	19_GO:0048519 negative regulation of biological process	-2.52123	2.34215	3.33057	30293	586	309	14	4.53074	1.18314	467|1540|3091|5270|5728|5922|7466|8445|23607|54700|55075|55284|154043|200734	ATF3|CYLD|HIF1A|SERPINE2|PTEN|RASA2|WFS1|DYRK2|CD2AP|RRN3|UACA|UBE2W|CNKSR3|SPRED2	-0.425733	0	51	1	1	-2.52123	2.34215
1	-2.48158	GO:0051656	M1	1	0	GO Biological Processes	19	establishment of organelle localization	19_GO:0051179 localization	-2.48158	2.64961	3.40129	30293	407	309	11	3.55987	1.05406	164|547|1062|3091|7013|8301|9183|22919|26985|57584|83930	AP1G1|KIF1A|CENPE|HIF1A|TERF1|PICALM|ZW10|MAPRE1|AP3M1|ARHGAP21|STARD3NL	-0.416066	0	52	1	1	-2.48158	4.78222
1	-2.41252	GO:0051640	M1	1	0	GO Biological Processes	19	organelle localization	19_GO:0051179 localization	-2.41252	2.36449	3.24483	30293	539	309	13	4.20712	1.14204	164|547|1062|3091|7013|8301|9183|10096|22919|26985|57584|79803|83930	AP1G1|KIF1A|CENPE|HIF1A|TERF1|PICALM|ZW10|ACTR3|MAPRE1|AP3M1|ARHGAP21|HPS6|STARD3NL	-0.405514	0	52	0	0	-2.48158	4.78222
1	-2.00164	GO:0072384	M1	1	0	GO Biological Processes	19	organelle transport along microtubule	19_GO:0051179 localization	-2.00164	4.78222	3.48153	30293	82	309	4	1.2945	0.643046	547|3091|26985|57584	KIF1A|HIF1A|AP3M1|ARHGAP21	-0.194726	0	52	0	0	-2.48158	4.78222
1	-2.45842	R-HSA-499943	M1	1	0	Reactome Gene Sets	6	Interconversion of nucleotide di- and triphosphates		-2.45842	9.80356	4.89735	30293	30	309	3	0.970874	0.557807	205|1635|51727	AK4|DCTD|CMPK1	-0.415006	0	53	1	1	-2.45842	9.80356
1	-2.33985	GO:1903715	M1	1	0	GO Biological Processes	19	regulation of aerobic respiration	19_GO:0008152 metabolic process	-2.33985	8.91233	4.61663	30293	33	309	3	0.970874	0.557807	205|3091|9167	AK4|HIF1A|COX7A2L	-0.36929	0	53	0	0	-2.45842	9.80356
1	-2.44735	GO:0014074	M1	1	0	GO Biological Processes	19	response to purine-containing compound	19_GO:0050896 response to stimulus	-2.44735	4.11338	3.78839	30293	143	309	6	1.94175	0.784981	196|1036|1111|2039|5908|7184	AHR|CDO1|CHEK1|DMTN|RAP1B|HSP90B1	-0.413511	0	54	1	1	-2.44735	4.11338
1	-2.04096	GO:0071407	M1	1	0	GO Biological Processes	19	cellular response to organic cyclic compound	19_GO:0050896 response to stimulus	-2.04096	2.30426	2.88665	30293	468	309	11	3.55987	1.05406	196|498|836|1111|2039|4090|5292|5908|7110|7184|8945	AHR|ATP5F1A|CASP3|CHEK1|DMTN|SMAD5|PIM1|RAP1B|TMF1|HSP90B1|BTRC	-0.212233	0	54	0	0	-2.44735	4.11338
1	-2.41748	R-HSA-201451	M1	1	0	Reactome Gene Sets	6	Signaling by BMP		-2.41748	9.48732	4.79955	30293	31	309	3	0.970874	0.557807	4090|11167|57154	SMAD5|FSTL1|SMURF1	-0.406553	0	55	1	1	-2.41748	9.48732
1	-2.09593	GO:0030509	M1	1	0	GO Biological Processes	19	BMP signaling pathway	19_GO:0050896 response to stimulus	-2.09593	5.09276	3.65041	30293	77	309	4	1.2945	0.643046	4090|51176|57045|57154	SMAD5|LEF1|TWSG1|SMURF1	-0.230745	0	55	0	0	-2.41748	9.48732
1	-2.38221	hsa04137	M1	1	0	KEGG Pathway	24	Mitophagy - animal		-2.38221	4.75901	3.87935	30293	103	309	5	1.61812	0.717768	3091|8887|51622|54708|57154	HIF1A|TAX1BP1|CCZ1|MARCHF5|SMURF1	-0.385096	0	56	1	1	-2.38221	4.75901
1	-2.36438	GO:1990830	M1	1	0	GO Biological Processes	19	cellular response to leukemia inhibitory factor	19_GO:0050896 response to stimulus	-2.36438	4.71325	3.85075	30293	104	309	5	1.61812	0.717768	9118|9945|10678|29887|51444	INA|GFPT2|B3GNT2|SNX10|RNF138	-0.375702	0	57	1	1	-2.36438	4.71325
1	-2.32933	GO:1990823	M1	1	0	GO Biological Processes	19	response to leukemia inhibitory factor	19_GO:0050896 response to stimulus	-2.32933	4.62432	3.79462	30293	106	309	5	1.61812	0.717768	9118|9945|10678|29887|51444	INA|GFPT2|B3GNT2|SNX10|RNF138	-0.362436	0	57	0	0	-2.36438	4.71325
1	-2.36314	hsa04144	M1	1	0	KEGG Pathway	24	Endocytosis		-2.36314	3.13714	3.44453	30293	250	309	8	2.589	0.903422	5584|8394|10096|10938|11059|27131|57154|80223	PRKCI|PIP5K1A|ACTR3|EHD1|WWP1|SNX5|SMURF1|RAB11FIP1	-0.375702	0	58	1	1	-2.36314	3.13714
1	-2.33985	M266	M1	1	0	Canonical Pathways	11	PID NCADHERIN PATHWAY		-2.33985	8.91233	4.61663	30293	33	309	3	0.970874	0.557807	2017|4041|22919	CTTN|LRP5|MAPRE1	-0.36929	0	59	1	1	-2.33985	8.91233
1	-2.30298	hsa04710	M1	1	0	KEGG Pathway	24	Circadian rhythm		-2.30298	8.6502	4.53089	30293	34	309	3	0.970874	0.557807	8945|9975|51422	BTRC|NR1D2|PRKAG2	-0.346904	0	60	1	1	-2.30298	8.6502
1	-2.29192	GO:0097190	M1	1	0	GO Biological Processes	19	apoptotic signaling pathway	19_GO:0050896 response to stimulus	-2.29192	2.81891	3.28373	30293	313	309	9	2.91262	0.95663	836|837|2017|3148|8065|8445|9821|54700|79073	CASP3|CASP4|CTTN|HMGB2|CUL5|DYRK2|RB1CC1|RRN3|TMEM109	-0.339389	0	61	1	1	-2.29192	3.63095
1	-2.18603	GO:0097193	M1	1	0	GO Biological Processes	19	intrinsic apoptotic signaling pathway	19_GO:0050896 response to stimulus	-2.18603	3.63095	3.40849	30293	162	309	6	1.94175	0.784981	836|837|8065|8445|54700|79073	CASP3|CASP4|CUL5|DYRK2|RRN3|TMEM109	-0.270696	0	61	0	0	-2.29192	3.63095
1	-2.23278	GO:0009225	M1	1	0	GO Biological Processes	19	nucleotide-sugar metabolic process	19_GO:0008152 metabolic process	-2.23278	8.16963	4.36952	30293	36	309	3	0.970874	0.557807	8505|9945|132789	PARG|GFPT2|GNPDA2	-0.30093	0	62	1	1	-2.23278	8.16963
1	-2.2246	WP5381	M1	1	0	WikiPathways	27	Smith Magenis and Potocki Lupski syndrome copy number variation		-2.2246	3.69946	3.46453	30293	159	309	6	1.94175	0.784981	5584|5728|9821|25852|51422|80173	PRKCI|PTEN|RB1CC1|ARMC8|PRKAG2|IFT74	-0.297773	0	63	1	1	-2.2246	3.69946
1	-2.19784	GO:0140962	M1	1	0	GO Biological Processes	19	multicellular organismal-level chemical homeostasis	19_GO:0042592 homeostatic process	-2.19784	5.44642	3.83461	30293	72	309	4	1.2945	0.643046	1512|7466|8301|26234	CTSH|WFS1|PICALM|FBXL5	-0.278247	0	64	1	1	-2.19784	5.44642
1	-2.15008	GO:0019827	M1	1	0	GO Biological Processes	19	stem cell population maintenance	19_GO:0032502 developmental process	-2.15008	4.18956	3.50906	30293	117	309	5	1.61812	0.717768	2176|4041|6760|6939|7071	FANCC|LRP5|SS18|TCF15|KLF10	-0.256862	0	65	1	1	-2.15008	4.18956
1	-2.09002	GO:0098727	M1	1	0	GO Biological Processes	19	maintenance of cell number	19_GO:0032502 developmental process	-2.09002	4.05106	3.41381	30293	121	309	5	1.61812	0.717768	2176|4041|6760|6939|7071	FANCC|LRP5|SS18|TCF15|KLF10	-0.228865	0	65	0	0	-2.15008	4.18956
1	-2.13602	GO:0034250	M1	1	0	GO Biological Processes	19	positive regulation of amide metabolic process	19_GO:0048518 positive regulation of biological process	-2.13602	3.54346	3.33579	30293	166	309	6	1.94175	0.784981	836|3646|7812|8301|23107|127933	CASP3|EIF3E|CSDE1|PICALM|MRPS27|UHMK1	-0.255743	0	66	1	1	-2.13602	3.95305
1	-2.04658	GO:0006402	M1	1	0	GO Biological Processes	19	mRNA catabolic process	19_GO:0048519 negative regulation of biological process	-2.04658	3.95305	3.34503	30293	124	309	5	1.61812	0.717768	3646|4686|7812|83594|246175	EIF3E|NCBP1|CSDE1|NUDT12|CNOT6L	-0.213779	0	66	0	0	-2.13602	3.95305
1	-2.1116	GO:0046661	M1	1	0	GO Biological Processes	19	male sex differentiation	19_GO:0022414 reproductive process	-2.1116	3.50127	3.30028	30293	168	309	6	1.94175	0.784981	3148|3207|4090|7110|7812|400629	HMGB2|HOXA11|SMAD5|TMF1|CSDE1|TEX19	-0.237953	0	67	1	1	-2.1116	3.50127
1	-2.0765	GO:0007548	M1	1	0	GO Biological Processes	19	sex differentiation	19_GO:0022414 reproductive process	-2.0765	2.80102	3.07355	30293	280	309	8	2.589	0.903422	836|3148|3207|4090|7110|7812|83943|400629	CASP3|HMGB2|HOXA11|SMAD5|TMF1|CSDE1|IMMP2L|TEX19	-0.221436	0	67	0	0	-2.1116	3.50127
1	-2.07529	GO:0008406	M1	1	0	GO Biological Processes	19	gonad development	19_GO:0022414 reproductive process	-2.07529	3.06361	3.14696	30293	224	309	7	2.26537	0.846476	836|3148|3207|7110|7812|83943|400629	CASP3|HMGB2|HOXA11|TMF1|CSDE1|IMMP2L|TEX19	-0.221436	0	67	0	0	-2.1116	3.50127
1	-2.02572	GO:0045137	M1	1	0	GO Biological Processes	19	development of primary sexual characteristics	19_GO:0022414 reproductive process	-2.02572	2.99672	3.079	30293	229	309	7	2.26537	0.846476	836|3148|3207|7110|7812|83943|400629	CASP3|HMGB2|HOXA11|TMF1|CSDE1|IMMP2L|TEX19	-0.207117	0	67	0	0	-2.1116	3.50127
1	-2.1047	GO:0045839	M1	1	0	GO Biological Processes	19	negative regulation of mitotic nuclear division	19_GO:0048519 negative regulation of biological process	-2.1047	7.35267	4.08132	30293	40	309	3	0.970874	0.557807	1111|9183|26271	CHEK1|ZW10|FBXO5	-0.236907	0	68	1	1	-2.1047	7.35267
1	-2.08946	GO:0010035	M1	1	0	GO Biological Processes	19	response to inorganic substance	19_GO:0050896 response to stimulus	-2.08946	2.24081	2.91145	30293	525	309	12	3.8835	1.09908	498|836|2039|2176|3091|4048|7184|10165|27132|29957|51765|56172	ATP5F1A|CASP3|DMTN|FANCC|HIF1A|LTA4H|HSP90B1|SLC25A13|CPNE7|SLC25A24|STK26|ANKH	-0.228865	0	69	1	1	-2.08946	2.24081
1	-2.06091	GO:0070646	M1	1	0	GO Biological Processes	19	protein modification by small protein removal	19_GO:0008152 metabolic process	-2.06091	3.98519	3.36771	30293	123	309	5	1.61812	0.717768	1540|7398|26054|51029|85015	CYLD|USP1|SENP6|DESI2|USP45	-0.213779	0	70	1	1	-2.06091	3.98519
